# Supplementary material for: Human hepatic stem cells transplanted into a fulminant hepatic failure Alb-TRECK/SCID mouse model exhibit liver reconstitution and drug metabolism capabilities
Source: Stem Cell Res Ther. 2015 Mar 26;6(1):49. doi: 10.1186/s13287-015-0038-9 (PMC4414454; doi:10.1186/s13287-015-0038-9)
Supplement: Additional file 2: — This file contains a list of global gene expression profiles in each of the comparisons, referred to as Figure S6B. [file 13287_2015_38_MOESM2_ESM.xlsx]

## Sheet: humanized liver specific
# Notes : EL1 : Filtered on Flags [Detected] (Translated from humanized liver)
#description: ( Source Experiment : humanized liver
#Source Organism : Homo sapiens
#Source Technology : Agilent.SingleColor.26652)
# EL2 : Filtered on Flags [Detected]
#description: ( Source Experiment : HpSCs P0
#Source Organism : Homo sapiens
#Source Technology : Agilent.SingleColor.26652)
# EL3 : Filtered on Flags [Detected] (Translated from AH)
#description: ( Source Experiment : humanized liver
#Source Organism : Homo sapiens
#Source Technology : Agilent.SingleColor.26652)
# The entity list has been created from selection in the region(s) :
#EL1 - (EL2 U EL3)
#
# Technology : Agilent.SingleColor.26652
# Owner : gxuser
# Created On : Thu Sep 22 14:50:59 JST 2011
ProbeName	Number Passed ( Filtered on Flags [Detected] (Translated from chimera) )	GeneSymbol	Description	Chromosome End Index_Avadis_	Chromosome Number_Avadis_	Chromosome Start Index_Avadis_	Chromosome Strand_Avadis_	GeneName
A_23_P112220	1	INSL4	Homo sapiens insulin-like 4 (placenta) (INSL4), mRNA [NM_002195]	5233754	chr9	5233695	+	insulin-like 4 (placenta)
A_23_P312300	1	SCGB2A1	Homo sapiens secretoglobin, family 2A, member 1 (SCGB2A1), mRNA [NM_002407]	61981404	chr11	61981344	+	secretoglobin, family 2A, member 1
A_24_P882732	1		cDNA FLJ61294, highly similar to Keratin, type I cytoskeletal 17 [Source:UniProtKB/TrEMBL;Acc:B4DJM5] [ENST00000300992]	18334033	chr17	18333974	+
A_24_P365721	1	SLC6A14	Homo sapiens solute carrier family 6 (amino acid transporter), member 14 (SLC6A14), mRNA [NM_007231]	115592254	chrX	115592195	+	solute carrier family 6 (amino acid transporter), member 14
A_23_P217280	1	NOX1	Homo sapiens NADPH oxidase 1 (NOX1), transcript variant NOH-1L, mRNA [NM_007052]	100098871	chrX	100098812	-	NADPH oxidase 1
A_23_P36641	1	AICDA	Homo sapiens activation-induced cytidine deaminase (AICDA), mRNA [NM_020661]	8755209	chr12	8755150	-	activation-induced cytidine deaminase
A_23_P252928	1	MAGEA12	Homo sapiens melanoma antigen family A, 12 (MAGEA12), transcript variant 3, mRNA [NM_005367]	151899971	chrX	151899912	-	melanoma antigen family A, 12
A_23_P12082	1	CHI3L2	Homo sapiens chitinase 3-like 2 (CHI3L2), transcript variant 3, mRNA [NM_001025199]					chitinase 3-like 2
A_23_P357207	1	MRAP2	Homo sapiens melanocortin 2 receptor accessory protein 2 (MRAP2), mRNA [NM_138409]	84800458	chr6	84800399	+	melanocortin 2 receptor accessory protein 2
A_23_P55632	1	SERPINB3	Homo sapiens serpin peptidase inhibitor, clade B (ovalbumin), member 3 (SERPINB3), mRNA [NM_006919]	61322826	chr18	61322767	-	serpin peptidase inhibitor, clade B (ovalbumin), member 3
A_33_P3406072	1	FRMD3	Homo sapiens FERM domain containing 3 (FRMD3), mRNA [NM_174938]	85863178	chr9	85863119	-	FERM domain containing 3
A_23_P105012	1	HRASLS2	Homo sapiens HRAS-like suppressor 2 (HRASLS2), mRNA [NM_017878]	63320383	chr11	63320324	-	HRAS-like suppressor 2
A_24_P229884	1	LOC440335	Homo sapiens hypothetical LOC440335 (LOC440335), transcript variant 2, non-coding RNA [NR_029454]	4845847	chr16	4845788	+	hypothetical LOC440335
A_33_P3316068	1			15781101	chrX	15781042	+
A_33_P3398406	1	GLP2R	Homo sapiens glucagon-like peptide 2 receptor (GLP2R), mRNA [NM_004246]	9765406	chr17	9765347	+	glucagon-like peptide 2 receptor
A_24_P250922	1	PTGS2	Homo sapiens prostaglandin-endoperoxide synthase 2 (prostaglandin G/H synthase and cyclooxygenase) (PTGS2), mRNA [NM_000963]	186641528	chr1	186641469	-	prostaglandin-endoperoxide synthase 2 (prostaglandin G/H synthase and cyclooxygenase)
A_23_P322086	1	C12orf39	Homo sapiens chromosome 12 open reading frame 39 (C12orf39), mRNA [NM_030572]	21679407	chr12	21679348	+	chromosome 12 open reading frame 39
A_23_P316410	1	NOX1	Homo sapiens NADPH oxidase 1 (NOX1), transcript variant NOH-1L, mRNA [NM_007052]	100098428	chrX	100098369	-	NADPH oxidase 1
A_33_P3306679	1	PLEKHG7	Homo sapiens pleckstrin homology domain containing, family G (with RhoGef domain) member 7 (PLEKHG7), mRNA [NM_001004330]	93165855	chr12	93165796	+	pleckstrin homology domain containing, family G (with RhoGef domain) member 7
A_23_P339240	1	PLCH1	Homo sapiens phospholipase C, eta 1 (PLCH1), transcript variant 2, mRNA [NM_014996]	155197964	chr3	155197905	-	phospholipase C, eta 1
A_23_P102058	1	MATN3	Homo sapiens matrilin 3 (MATN3), mRNA [NM_002381]	20192429	chr2	20192370	-	matrilin 3
A_23_P500000	1	SCEL	Homo sapiens sciellin (SCEL), transcript variant 1, mRNA [NM_144777]	78218623	chr13	78218564	+	sciellin
A_33_P3248052	1	NLGN4Y	Homo sapiens neuroligin 4, Y-linked (NLGN4Y), transcript variant 2, mRNA [NM_001164238]	16845396	chrY	16845337	+	neuroligin 4, Y-linked
A_33_P3342752	1		Calpain-8 (EC 3.4.22.53)(Stomach-specific M-type calpain)(New calpain 2)(nCL-2) [Source:UniProtKB/Swiss-Prot;Acc:A6NHC0] [ENST00000366873]	223805100	chr1	223805041	-
A_23_P360316	1	FUT3	Homo sapiens fucosyltransferase 3 (galactoside 3(4)-L-fucosyltransferase, Lewis blood group) (FUT3), transcript variant 1, mRNA [NM_000149]	5843151	chr19	5843092	-	fucosyltransferase 3 (galactoside 3(4)-L-fucosyltransferase, Lewis blood group)
A_33_P3410806	1	CLDN10	Homo sapiens claudin 10 (CLDN10), transcript variant a, mRNA [NM_182848]	96231906	chr13	96231847	+	claudin 10
A_23_P105144	1	SCUBE2	Homo sapiens signal peptide, CUB domain, EGF-like 2 (SCUBE2), mRNA [NM_020974]					signal peptide, CUB domain, EGF-like 2
A_33_P3367984	1	ABCA12	Homo sapiens ATP-binding cassette, sub-family A (ABC1), member 12 (ABCA12), transcript variant 1, mRNA [NM_173076]	215796336	chr2	215796277	-	ATP-binding cassette, sub-family A (ABC1), member 12
A_23_P74012	1	SPRR1A	Homo sapiens small proline-rich protein 1A (SPRR1A), mRNA [NM_005987]	152958251	chr1	152958192	+	small proline-rich protein 1A
A_23_P80162	1	TMPRSS3	Homo sapiens transmembrane protease, serine 3 (TMPRSS3), transcript variant D, mRNA [NM_032405]	43802279	chr21	43802220	-	transmembrane protease, serine 3
A_23_P119611	1	FXYD7	Homo sapiens FXYD domain containing ion transport regulator 7 (FXYD7), mRNA [NM_022006]					FXYD domain containing ion transport regulator 7
A_33_P3764744	1		od24a06.y1 Human keratoconus cornea, unamplified, (od [CV572371]	59148294	chr17	59148235	+
A_33_P3237719	1	LOC100129652	PREDICTED: Homo sapiens hypothetical LOC100129652 (LOC100129652), mRNA [XM_001716612]	159187880	chr6	159187821	+	hypothetical protein LOC100129652
A_33_P3221723	1	MGAT4C	Homo sapiens mannosyl (alpha-1,3-)-glycoprotein beta-1,4-N-acetylglucosaminyltransferase, isozyme C (putative) (MGAT4C), mRNA [NM_013244]	86373398	chr12	86373339	-	mannosyl (alpha-1,3-)-glycoprotein beta-1,4-N-acetylglucosaminyltransferase, isozyme C (putative)
A_23_P365412	1	MFSD4	Homo sapiens major facilitator superfamily domain containing 4 (MFSD4), mRNA [NM_181644]	205571140	chr1	205571081	+	major facilitator superfamily domain containing 4
A_33_P3363720	1	C1orf213	Homo sapiens chromosome 1 open reading frame 213 (C1orf213), transcript variant 2, mRNA [NM_001008896]	23695931	chr1	23695872	+	chromosome 1 open reading frame 213
A_23_P201248	1	SLC26A9	Homo sapiens solute carrier family 26, member 9 (SLC26A9), transcript variant 1, mRNA [NM_052934]	205882424	chr1	205882365	-	solute carrier family 26, member 9
A_24_P102650	1	MUC5B	Homo sapiens mucin 5B, oligomeric mucus/gel-forming (MUC5B), mRNA [NM_002458]					mucin 5B, oligomeric mucus/gel-forming
A_24_P400507	1	C3orf64	Homo sapiens chromosome 3 open reading frame 64 (C3orf64), mRNA [NM_173654]	69025317	chr3	69025258	-	chromosome 3 open reading frame 64
A_33_P3264940	1	CXorf25	PREDICTED: Homo sapiens chromosome X open reading frame 25 (CXorf25), miscRNA [XR_078589]	47603284	chrX	47603225	+	chromosome X open reading frame 25
A_23_P10980	1	LPHN3	Homo sapiens latrophilin 3 (LPHN3), mRNA [NM_015236]	62937304	chr4	62937245	+	latrophilin 3
A_23_P47340	1	DSCAML1	Homo sapiens Down syndrome cell adhesion molecule like 1 (DSCAML1), mRNA [NM_020693]	117298657	chr11	117298598	-	Down syndrome cell adhesion molecule like 1
A_23_P111947	1	CDH17	Homo sapiens cadherin 17, LI cadherin (liver-intestine) (CDH17), transcript variant 1, mRNA [NM_004063]	95140517	chr8	95140458	-	cadherin 17, LI cadherin (liver-intestine)
A_24_P357647	1	ANKRD31	Homo sapiens ankyrin repeat domain 31 (ANKRD31), mRNA [NM_001164443]	74443172	chr5	74443113	-	ankyrin repeat domain 31
A_33_P3383184	1	SP9	Sp9 transcription factor homolog [Source:RefSeq peptide;Acc:NP_001138722] [ENST00000394967]	175202960	chr2	175202901	+	Sp9 transcription factor homolog (mouse)
A_33_P3235562	1		F-actin-capping protein subunit beta (CapZ beta) [Source:UniProtKB/Swiss-Prot;Acc:P47756] [ENST00000264202]	19669354	chr1	19669295	-
A_23_P72096	1	IL1A	Homo sapiens interleukin 1, alpha (IL1A), mRNA [NM_000575]	113532421	chr2	113532362	-	interleukin 1, alpha
A_32_P150142	1	DKFZp434L192	Homo sapiens hypothetical protein DKFZp434L192 (DKFZp434L192), non-coding RNA [NR_026929]	56564689	chr7	56564630	+	hypothetical protein DKFZp434L192
A_23_P327777	1	GATS	Homo sapiens GATS, stromal antigen 3 opposite strand (GATS), transcript variant 1, mRNA [NM_178831]	99798878	chr7	99798819	-	GATS, stromal antigen 3 opposite strand
A_33_P3249081	1	FSTL4	Homo sapiens follistatin-like 4 (FSTL4), mRNA [NM_015082]	132532235	chr5	132532176	-	follistatin-like 4
A_24_P391868	1	CPLX2	Homo sapiens complexin 2 (CPLX2), transcript variant 1, mRNA [NM_006650]	175310113	chr5	175310054	+	complexin 2
A_33_P3365553	1	LOC389634	Homo sapiens hypothetical LOC389634 (LOC389634), non-coding RNA [NR_024420]	7079406	chr8	7079347	-	hypothetical LOC389634
A_23_P94782	1	CAPN8	Homo sapiens calpain 8 (CAPN8), mRNA [NM_001143962]					calpain 8
A_24_P12065	1	CCNG2	Homo sapiens cyclin G2 (CCNG2), mRNA [NM_004354]	78090476	chr4	78090417	+	cyclin G2
A_33_P3228450	1	FXYD3	Homo sapiens FXYD domain containing ion transport regulator 3 (FXYD3), transcript variant 3, mRNA [NM_001136007]	35615222	chr19	35615163	+	FXYD domain containing ion transport regulator 3
A_33_P3214670	1	HK2	Homo sapiens hexokinase 2 (HK2), mRNA [NM_000189]	79827079	chrX	79827020	-	hexokinase 2
A_32_P314783	1	LOC100131496	Homo sapiens hypothetical LOC100131496 (LOC100131496), non-coding RNA [NR_024594]	45948545	chr20	45948486	+	hypothetical LOC100131496
A_33_P3415350	1	KCNB2	Homo sapiens potassium voltage-gated channel, Shab-related subfamily, member 2 (KCNB2), mRNA [NM_004770]	73850308	chr8	73850249	+	potassium voltage-gated channel, Shab-related subfamily, member 2
A_33_P3308219	1			7085546	chr8	7085487	-
A_33_P3283083	1	INPP4B	Homo sapiens inositol polyphosphate-4-phosphatase, type II, 105kDa (INPP4B), transcript variant 1, mRNA [NM_003866]	143352417	chr4	143352358	-	inositol polyphosphate-4-phosphatase, type II, 105kDa
A_33_P3401093	1	FBXO36	Homo sapiens F-box protein 36 (FBXO36), mRNA [NM_174899]	230876858	chr2	230876799	+	F-box protein 36
A_24_P200219	1	UPK1B	Homo sapiens uroplakin 1B (UPK1B), mRNA [NM_006952]	118923422	chr3	118923363	+	uroplakin 1B
A_33_P3306684	1		Olfactory receptor 10K2 (Olfactory receptor OR1-4) [Source:UniProtKB/Swiss-Prot;Acc:Q6IF99] [ENST00000392265]	158389037	chr1	158388978	-
A_23_P390700	1	CNTN1	Homo sapiens contactin 1 (CNTN1), transcript variant 1, mRNA [NM_001843]	41414215	chr12	41414156	+	contactin 1
A_33_P3266769	1		Lutropin-choriogonadotropic hormone receptor Precursor (LH/CG-R)(LSH-R)(Luteinizing hormone receptor)(LHR) [Source:UniProtKB/Swiss-Prot;Acc:P22888] [ENST00000406114]	48935968	chr2	48935909	-
A_33_P3307408	1			154841401	chr6	154841342	-
A_33_P3251940	1	LOC100131608	PREDICTED: Homo sapiens hypothetical LOC100131608 (LOC100131608), mRNA [XM_001715126]	7637064	chr8	7637005	-	hypothetical LOC100131608
A_33_P3791552	1	LOC284950	Homo sapiens cDNA FLJ37719 fis, clone BRHIP2019047 [AK095038]	86053874	chr2	86053815	+	hypothetical protein LOC284950
A_33_P3252974	1	SCRT2	Homo sapiens scratch homolog 2, zinc finger protein (Drosophila) (SCRT2), mRNA [NM_033129]	642300	chr20	642241	-	scratch homolog 2, zinc finger protein (Drosophila)
A_33_P3240679	1		Bromodomain-containing protein 3 (RING3-like protein) [Source:UniProtKB/Swiss-Prot;Acc:Q15059] [ENST00000371842]	136921094	chr9	136921035	-
A_23_P429478	1	CCDC140	Homo sapiens coiled-coil domain containing 140 (CCDC140), mRNA [NM_153038]	223169930	chr2	223169871	+	coiled-coil domain containing 140
A_23_P301886	1	SIM2	Homo sapiens single-minded homolog 2 (Drosophila) (SIM2), transcript variant SIM2s, mRNA [NM_009586]	38117865	chr21	38117806	+	single-minded homolog 2 (Drosophila)
A_33_P3233819	1		Putative uncharacterized protein ENSP00000382468 Fragment [Source:UniProtKB/TrEMBL;Acc:A8MU00] [ENST00000399554]	8979139	chr16	8979080	+
A_23_P169819	1	EPHA3	Homo sapiens EPH receptor A3 (EPHA3), transcript variant 1, mRNA [NM_005233]	89530920	chr3	89530861	+	EPH receptor A3
A_33_P3219505	1		Putative uncharacterized protein ENSP00000380380 Fragment [Source:UniProtKB/TrEMBL;Acc:A8MZ41] [ENST00000355513]	170606617	chr2	170606558	-
A_24_P944320	1	ZNF517	Homo sapiens zinc finger protein 517 (ZNF517), mRNA [NM_213605]	146033931	chr8	146033872	+	zinc finger protein 517
A_24_P330112	1	MAGOHB	Homo sapiens mago-nashi homolog B (Drosophila) (MAGOHB), mRNA [NM_018048]	10757368	chr12	10757309	-	mago-nashi homolog B (Drosophila)
A_24_P191931	1	PCDHAC1	Homo sapiens protocadherin alpha subfamily C, 1 (PCDHAC1), transcript variant 2, mRNA [NM_031882]	140308345	chr5	140308286	+	protocadherin alpha subfamily C, 1
A_23_P32006	1	OR13D1	Homo sapiens olfactory receptor, family 13, subfamily D, member 1 (OR13D1), mRNA [NM_001004484]	107457575	chr9	107457516	+	olfactory receptor, family 13, subfamily D, member 1
A_33_P3545095	1	LOC100287704	Homo sapiens hypothetical LOC100287704 (LOC100287704), non-coding RNA [NR_028348]	62856807	chr7	62856748	-	hypothetical LOC100287704
A_33_P3268219	1			62691097	chr11	62691038	-
A_23_P8702	1	PIP	Homo sapiens prolactin-induced protein (PIP), mRNA [NM_002652]	142836804	chr7	142836745	+	prolactin-induced protein
A_33_P3365582	1	RASGRP3	Homo sapiens RAS guanyl releasing protein 3 (calcium and DAG-regulated) (RASGRP3), transcript variant 1, mRNA [NM_001139488]	33784008	chr2	33783949	+	RAS guanyl releasing protein 3 (calcium and DAG-regulated)
A_24_P910667	1	GAFA3	FGF-2 activity-associated protein 3HCG2027030 ; [Source:UniProtKB/TrEMBL;Acc:Q96PS2] [ENST00000428396]	37868429	chr4	37868370	-	FGF-2 activity-associated protein 3
A_33_P3383861	1	LOC646471	Homo sapiens hypothetical LOC646471 (LOC646471), non-coding RNA [NR_024498]	26146756	chr1	26146697	-	hypothetical LOC646471
A_23_P364625	1	LRRC19	Homo sapiens leucine rich repeat containing 19 (LRRC19), mRNA [NM_022901]	26993777	chr9	26993718	-	leucine rich repeat containing 19
A_33_P3222947	1	TMEM114	Homo sapiens transmembrane protein 114 (TMEM114), mRNA [NM_001146336]	8619559	chr16	8619500	-	transmembrane protein 114
A_33_P3680462	1	LOC339539	Homo sapiens cDNA clone IMAGE:5170739 [BC043541]	43354462	chr1	43354403	+	hypothetical protein LOC339539
A_32_P80816	1	C19orf75	Homo sapiens chromosome 19 open reading frame 75 (C19orf75), mRNA [NM_173635]	51772392	chr19	51772333	+	chromosome 19 open reading frame 75
A_33_P3502914	1	ZDHHC8P	Homo sapiens zinc finger, DHHC-type containing 8 pseudogene (ZDHHC8P), non-coding RNA [NR_003950]	23733465	chr22	23733407	-	zinc finger, DHHC-type containing 8 pseudogene
A_33_P3397920	1	LOC730184	PREDICTED: Homo sapiens hypothetical LOC730184 (LOC730184), mRNA [XM_001132826]	64873832	chr2	64873773	+	hypothetical LOC730184
A_24_P296274	1	NCRNA00052	Homo sapiens non-protein coding RNA 52 (NCRNA00052), non-coding RNA [NR_026869]	88121663	chr15	88121604	+	non-protein coding RNA 52
A_33_P3359027	1	CCDC42B	Homo sapiens coiled-coil domain containing 42B (CCDC42B), mRNA [NM_001144872]	113593136	chr12	113593077	+	coiled-coil domain containing 42B
A_23_P501319	1	ASB4	Homo sapiens ankyrin repeat and SOCS box-containing 4 (ASB4), transcript variant 1, mRNA [NM_016116]					ankyrin repeat and SOCS box-containing 4
A_23_P88767	1	PLA2G10	Homo sapiens phospholipase A2, group X (PLA2G10), mRNA [NM_003561]	14766561	chr16	14766502	-	phospholipase A2, group X
A_24_P772436	1	LOC100189589	Homo sapiens hypothetical LOC100189589 (LOC100189589), non-coding RNA [NR_024463]	74621004	chr2	74620945	+	hypothetical LOC100189589
A_33_P3237000	1	C6orf140	Homo sapiens chromosome 6 open reading frame 140 (C6orf140), mRNA [NM_001010904]	49495741	chr6	49495682	+	chromosome 6 open reading frame 140
A_33_P3346807	1		BP396343 Homo sapiens pancreatic islet Homo sapiens cDNA clone hbt09690 3', mRNA sequence [BP396343]	6973203	chr8	6973144	-
A_33_P3290522	1			116018932	chr12	116018873	+
A_33_P3275687	1	TBC1D3B	Homo sapiens TBC1 domain family, member 3B (TBC1D3B), mRNA [NM_001001417]	34495485	chr17	34495426	-	TBC1 domain family, member 3B
A_23_P155755	1	CXCL6	Homo sapiens chemokine (C-X-C motif) ligand 6 (granulocyte chemotactic protein 2) (CXCL6), mRNA [NM_002993]	74703427	chr4	74703368	+	chemokine (C-X-C motif) ligand 6 (granulocyte chemotactic protein 2)
A_23_P82567	1	TRYX3	Homo sapiens trypsin X3 (TRYX3), mRNA [NM_001001317]	141955026	chr7	141954967	-	trypsin X3
A_33_P3408420	1	MDGA2	Homo sapiens MAM domain containing glycosylphosphatidylinositol anchor 2 (MDGA2), transcript variant 1, mRNA [NM_001113498]	47311067	chr14	47311008	-	MAM domain containing glycosylphosphatidylinositol anchor 2
A_23_P114008	1	TM4SF20	Homo sapiens transmembrane 4 L six family member 20 (TM4SF20), mRNA [NM_024795]	228227633	chr2	228227574	-	transmembrane 4 L six family member 20
A_33_P3352293	1	PWRN2	Homo sapiens Prader-Willi region non-protein coding RNA 2 (PWRN2), non-coding RNA [NR_026647]	24409993	chr15	24409934	-	Prader-Willi region non-protein coding RNA 2
A_33_P3340129	1	LOC100128551	Homo sapiens cDNA FLJ43158 fis, clone ERLTF2000324. [AK125148]	158070942	chr6	158070883	+	hypothetical protein LOC100128551
A_24_P151692	1	POF1B	Homo sapiens premature ovarian failure, 1B (POF1B), mRNA [NM_024921]	84561300	chrX	84561241	-	premature ovarian failure, 1B
A_33_P3409854	1	LHX1	Homo sapiens LIM homeobox 1 (LHX1), mRNA [NM_005568]	35300483	chr17	35300424	+	LIM homeobox 1
A_23_P74723	1	C1orf49	Homo sapiens chromosome 1 open reading frame 49 (C1orf49), mRNA [NM_032126]	178491649	chr1	178491590	+	chromosome 1 open reading frame 49
A_24_P696761	1	LEMD1	Homo sapiens LEM domain containing 1 (LEMD1), mRNA [NM_001001552]	205350823	chr1	205350764	-	LEM domain containing 1
A_33_P3358104	1	CD300E	Homo sapiens CD300e molecule (CD300E), mRNA [NM_181449]	72613358	chr17	72613299	-	CD300e molecule
A_33_P3314352	1			126555315	chr10	126555256	+
A_23_P42897	1	MGAM	Homo sapiens maltase-glucoamylase (alpha-glucosidase) (MGAM), mRNA [NM_004668]					maltase-glucoamylase (alpha-glucosidase)
A_33_P3325851	1	LOC100133928	PREDICTED: Homo sapiens similar to vomeronasal 1 receptor, A5 (LOC100133928), mRNA [XM_001718290]	13968807	chr3	13968748	+	similar to hCG1656613
A_33_P3383276	1	OR6C2	Homo sapiens olfactory receptor, family 6, subfamily C, member 2 (OR6C2), mRNA [NM_054105]	55846936	chr12	55846877	+	olfactory receptor, family 6, subfamily C, member 2
A_33_P3356821	1	LCE1C	Homo sapiens late cornified envelope 1C (LCE1C), mRNA [NM_178351]	152777370	chr1	152777311	-	late cornified envelope 1C
A_33_P3773374	1	LOC286063	Homo sapiens cDNA FLJ33573 fis, clone BRAMY2010798 [AK090892]	48104798	chr8	48104739	+	hypothetical protein LOC286063
A_23_P124642	1	RASGRP1	Homo sapiens RAS guanyl releasing protein 1 (calcium and DAG-regulated) (RASGRP1), transcript variant 1, mRNA [NM_005739]	38780497	chr15	38780438	-	RAS guanyl releasing protein 1 (calcium and DAG-regulated)
A_32_P225816	1	PRDM16	Homo sapiens PR domain containing 16 (PRDM16), transcript variant 1, mRNA [NM_022114]	3355121	chr1	3355062	+	PR domain containing 16
A_23_P103424	1	RGS8	Homo sapiens regulator of G-protein signaling 8 (RGS8), transcript variant 1, mRNA [NM_033345]	182615987	chr1	182615928	-	regulator of G-protein signaling 8
A_24_P408603	1	RAB39B	Homo sapiens RAB39B, member RAS oncogene family (RAB39B), mRNA [NM_171998]	154488063	chrX	154488004	-	RAB39B, member RAS oncogene family
A_33_P3355252	1		Novel proteinPutative uncharacterized protein ENSP00000368839 ; [Source:UniProtKB/TrEMBL;Acc:Q5VXX5] [ENST00000379524]	4053231	chr20	4053172	-
A_23_P126706	1	ANGPTL1	Homo sapiens angiopoietin-like 1 (ANGPTL1), mRNA [NM_004673]	178820318	chr1	178820259	-	angiopoietin-like 1
A_24_P357726	1	PSG8	Homo sapiens pregnancy specific beta-1-glycoprotein 8 (PSG8), transcript variant 1, mRNA [NM_182707]	43259206	chr19	43259147	-	pregnancy specific beta-1-glycoprotein 8
A_23_P157136	1	SCIN	Homo sapiens scinderin (SCIN), transcript variant 2, mRNA [NM_033128]	12692402	chr7	12692343	+	scinderin
A_23_P5200	1	NPHS1	Homo sapiens nephrosis 1, congenital, Finnish type (nephrin) (NPHS1), mRNA [NM_004646]	36317252	chr19	36317193	-	nephrosis 1, congenital, Finnish type (nephrin)
A_32_P210872	1	HEPN1	Homo sapiens HEPACAM opposite strand 1 (HEPN1), mRNA [NM_001037558]	124790222	chr11	124790163	+	HEPACAM opposite strand 1
A_23_P207245	1	TEKT3	Homo sapiens tektin 3 (TEKT3), mRNA [NM_031898]	15215729	chr17	15215670	-	tektin 3
A_33_P3264224	1	CDC42BPG	Homo sapiens CDC42 binding protein kinase gamma (DMPK-like) (CDC42BPG), mRNA [NM_017525]	64591891	chr11	64591832	-	CDC42 binding protein kinase gamma (DMPK-like)
A_33_P3240637	1			170949901	chr4	170949842	+
A_33_P3303649	1	MB	Homo sapiens myoglobin (MB), transcript variant 2, mRNA [NM_203377]	36003486	chr22	36003427	-	myoglobin
A_33_P3361758	1	C15orf33	Homo sapiens chromosome 15 open reading frame 33 (C15orf33), mRNA [NM_152647]	49624037	chr15	49623978	-	chromosome 15 open reading frame 33
A_24_P887857	1			28895897	chr17	28895838	-
A_33_P3228612	1	CACNA1E	Homo sapiens calcium channel, voltage-dependent, R type, alpha 1E subunit (CACNA1E), mRNA [NM_000721]	181770714	chr1	181770655	+	calcium channel, voltage-dependent, R type, alpha 1E subunit
A_33_P3228427	1		BX103560 NCI_CGAP_GC4 Homo sapiens cDNA clone IMAGp998I073716, mRNA sequence [BX103560]	155800690	chr4	155800631	+
A_33_P3286704	1	LOC647281	PREDICTED: Homo sapiens hypothetical LOC647281, transcript variant 1 (LOC647281), mRNA [XM_001719013]	74191065	chr13	74191006	+	hypothetical LOC647281
A_33_P3409477	1	UBASH3B	Homo sapiens ubiquitin associated and SH3 domain containing, B (UBASH3B), mRNA [NM_032873]	122685157	chr11	122685098	+	ubiquitin associated and SH3 domain containing, B
A_23_P256624	1	DDX4	Homo sapiens DEAD (Asp-Glu-Ala-Asp) box polypeptide 4 (DDX4), transcript variant 1, mRNA [NM_024415]					DEAD (Asp-Glu-Ala-Asp) box polypeptide 4
A_33_P3587772	1	LOC400654	Homo sapiens cDNA clone IMAGE:4826642 [BC042493]	61880377	chr18	61880318	-	hypothetical gene supported by BC042493
A_33_P3242793	1	C1orf81	PREDICTED: Homo sapiens chromosome 1 open reading frame 81 (C1orf81), miscRNA [XR_041455]	200935792	chr1	200935733	+	chromosome 1 open reading frame 81
A_33_P3320159	1	GSDMC	Homo sapiens gasdermin C (GSDMC), mRNA [NM_031415]	130760502	chr8	130760443	-	gasdermin C
A_33_P3302448	1	LINGO3	Homo sapiens leucine rich repeat and Ig domain containing 3 (LINGO3), mRNA [NM_001101391]	2289833	chr19	2289774	-	leucine rich repeat and Ig domain containing 3
A_33_P3347320	1			88725492	chr10	88725433	-
A_24_P98762	1	PPP2R1B	Homo sapiens protein phosphatase 2 (formerly 2A), regulatory subunit A, beta isoform (PPP2R1B), transcript variant 1, mRNA [NM_002716]	111608719	chr11	111608660	-	protein phosphatase 2 (formerly 2A), regulatory subunit A, beta isoform
A_24_P205252	1	FAM13C	Homo sapiens family with sequence similarity 13, member C (FAM13C), transcript variant 2, mRNA [NM_001001971]	61006363	chr10	61006304	-	family with sequence similarity 13, member C
A_23_P58706	1	SPINK5L3	Homo sapiens serine PI Kazal type 5-like 3 (SPINK5L3), mRNA [NM_001040129]	147665761	chr5	147665702	+	serine PI Kazal type 5-like 3
A_24_P870799	1	GRIK3	Homo sapiens glutamate receptor, ionotropic, kainate 3 (GRIK3), mRNA [NM_000831]	37261317	chr1	37261258	-	glutamate receptor, ionotropic, kainate 3
A_33_P3265205	1			76968393	chr17	76968334	+
A_24_P215240	1	ENKUR	Homo sapiens enkurin, TRPC channel interacting protein (ENKUR), mRNA [NM_145010]					enkurin, TRPC channel interacting protein
A_33_P3330463	1	FAM170B	Homo sapiens family with sequence similarity 170, member B (FAM170B), mRNA [NM_001164484]	50339264	chr10	50339205	-	family with sequence similarity 170, member B
A_23_P130411	1	SERPINB11	Homo sapiens serpin peptidase inhibitor, clade B (ovalbumin), member 11 (gene/pseudogene) (SERPINB11), mRNA [NM_080475]	61388175	chr18	61388116	+	serpin peptidase inhibitor, clade B (ovalbumin), member 11 (gene/pseudogene)
A_33_P3276435	1	FILIP1	Homo sapiens filamin A interacting protein 1 (FILIP1), mRNA [NM_015687]	76022173	chr6	76022114	-	filamin A interacting protein 1
A_33_P3251801	1	KLRG2	Homo sapiens killer cell lectin-like receptor subfamily G, member 2 (KLRG2), mRNA [NM_198508]	139138147	chr7	139138088	-	killer cell lectin-like receptor subfamily G, member 2
A_23_P401055	1	SOX2	Homo sapiens SRY (sex determining region Y)-box 2 (SOX2), mRNA [NM_003106]	181431936	chr3	181431877	+	SRY (sex determining region Y)-box 2
A_32_P416161	1	XKRX	Homo sapiens XK, Kell blood group complex subunit-related, X-linked (XKRX), mRNA [NM_212559]	100168965	chrX	100168906	-	XK, Kell blood group complex subunit-related, X-linked
A_33_P3351735	1	CCDC87	Homo sapiens coiled-coil domain containing 87 (CCDC87), mRNA [NM_018219]	66358144	chr11	66358085	-	coiled-coil domain containing 87
A_24_P115651	1	ENKUR	Homo sapiens enkurin, TRPC channel interacting protein (ENKUR), mRNA [NM_145010]	25270977	chr10	25270918	-	enkurin, TRPC channel interacting protein
A_33_P3318509	1	CLEC4E	Homo sapiens C-type lectin domain family 4, member E (CLEC4E), mRNA [NM_014358]	8685991	chr12	8685932	-	C-type lectin domain family 4, member E
A_33_P3605269	1	FLJ46111	Homo sapiens keratin 8 pseudogene (FLJ46111), non-coding RNA [NR_027713]	9117309	chr11	9117250	+	keratin 8 pseudogene
A_33_P3210358	1			148393648	chr7	148393589	-
A_33_P3391390	1			150246733	chr6	150246674	+
A_23_P96497	1	HSFX1	Homo sapiens heat shock transcription factor family, X linked 1 (HSFX1), mRNA [NM_016153]	148675878	chrX	148675819	-	heat shock transcription factor family, X linked 1
A_33_P3342663	1	ADAM33	Homo sapiens ADAM metallopeptidase domain 33 (ADAM33), transcript variant 2, mRNA [NM_153202]	3654771	chr20	3654712	-	ADAM metallopeptidase domain 33
A_32_P215943	1	LOC126536	Homo sapiens hypothetical LOC126536 (LOC126536), non-coding RNA [NR_026828]	16138164	chr19	16138105	+	hypothetical LOC126536
A_23_P417261	1	EFHB	Homo sapiens EF-hand domain family, member B (EFHB), mRNA [NM_144715]	19921032	chr3	19920973	-	EF-hand domain family, member B
A_32_P352358	1	LOC650293	Homo sapiens seven transmembrane helix receptor (LOC650293), mRNA [NM_001040071]	7450126	chr8	7450067	+	seven transmembrane helix receptor
A_33_P3396404	1	CLLU1OS	Homo sapiens chronic lymphocytic leukemia up-regulated 1 opposite strand (CLLU1OS), mRNA [NM_001025232]	92813946	chr12	92813887	-	chronic lymphocytic leukemia up-regulated 1 opposite strand
A_23_P411761	1	CABP1	Homo sapiens calcium binding protein 1 (CABP1), transcript variant 3, mRNA [NM_001033677]	121098942	chr12	121098883	+	calcium binding protein 1
A_33_P3677298	1	LOC152286	Homo sapiens mRNA; cDNA DKFZp434E036 (from clone DKFZp434E036) [AL117431]	12913015	chr3	12912956	-	hypothetical protein LOC152286
A_33_P3211818	1	RUNX1	Homo sapiens runt-related transcription factor 1 (RUNX1), transcript variant 2, mRNA [NM_001001890]	36171660	chr21	36171601	-	runt-related transcription factor 1
A_33_P3312611	1	LOC643723	Homo sapiens cDNA clone IMAGE:6189076 [BC086863]	219329522	chr1	219329463	-	hypothetical LOC643723
A_33_P3243887	1	IL11	Homo sapiens interleukin 11 (IL11), mRNA [NM_000641]	55875847	chr19	55875788	-	interleukin 11
A_24_P901986	1			29829443	chr16	29829384	-
A_32_P183765	1	ERBB4	Homo sapiens v-erb-a erythroblastic leukemia viral oncogene homolog 4 (avian) (ERBB4), transcript variant JM-a/CVT-1, mRNA [NM_005235]	212240574	chr2	212240515	-	v-erb-a erythroblastic leukemia viral oncogene homolog 4 (avian)
A_33_P3326225	1	SAMD12	Homo sapiens sterile alpha motif domain containing 12 (SAMD12), transcript variant 1, mRNA [NM_001101676]	119201758	chr8	119201699	-	sterile alpha motif domain containing 12
A_33_P3375140	1	MCPH1	Homo sapiens microcephalin 1 (MCPH1), mRNA [NM_024596]	6506007	chr8	6505948	+	microcephalin 1
A_23_P317324	1	MECOM	Homo sapiens MDS1 and EVI1 complex locus (MECOM), transcript variant 2, mRNA [NM_005241]	168806898	chr3	168806839	-	MDS1 and EVI1 complex locus
A_23_P393880	1	KIAA1244	Homo sapiens KIAA1244 (KIAA1244), mRNA [NM_020340]	138659372	chr6	138659313	+	KIAA1244
A_33_P3328251	1	LOC285697	PREDICTED: Homo sapiens similar to hCG1807616 (LOC285697), mRNA [XM_001724289]	17486749	chr5	17486690	+	similar to hCG1807616
A_33_P3290714	1	HS6ST2	Homo sapiens heparan sulfate 6-O-sulfotransferase 2 (HS6ST2), transcript variant L, mRNA [NM_001077188]	131762312	chrX	131762253	-	heparan sulfate 6-O-sulfotransferase 2
A_33_P3366028	1	C20orf118	Homo sapiens chromosome 20 open reading frame 118 (C20orf118), mRNA [NM_080628]	35522619	chr20	35522560	+	chromosome 20 open reading frame 118
A_24_P843020	1			42006989	chr19	42006930	-
A_33_P3222962	1	RIBC1	Homo sapiens RIB43A domain with coiled-coils 1 (RIBC1), transcript variant 2, mRNA [NM_144968]	53455580	chrX	53455521	+	RIB43A domain with coiled-coils 1
A_33_P3333900	1	LOC100129572	Homo sapiens cDNA FLJ38722 fis, clone KIDNE2010084. [AK096041]	148653608	chr4	148653549	-	hypothetical protein LOC100129572
A_23_P398189	1	IGSF11	Homo sapiens immunoglobulin superfamily, member 11 (IGSF11), transcript variant 1, mRNA [NM_152538]	118619969	chr3	118619910	-	immunoglobulin superfamily, member 11
A_24_P191781	1	PARM1	Homo sapiens prostate androgen-regulated mucin-like protein 1 (PARM1), mRNA [NM_015393]	75974811	chr4	75974752	+	prostate androgen-regulated mucin-like protein 1
A_33_P3242119	1	LOC100133219	Homo sapiens cDNA FLJ45085 fis, clone BRAWH3028754. [AK127029]	74881178	chr1	74881119	+	hypothetical protein LOC100133219
A_33_P3406030	1	LRRC8C	Homo sapiens leucine rich repeat containing 8 family, member C (LRRC8C), mRNA [NM_032270]	90152169	chr1	90152110	+	leucine rich repeat containing 8 family, member C
A_24_P119545	1		Inositol-trisphosphate 3-kinase B (EC 2.7.1.127)(Inositol 1,4,5-trisphosphate 3-kinase B)(IP3 3-kinase B)(IP3K-B)(IP3K B) [Source:UniProtKB/Swiss-Prot;Acc:P27987] [ENST00000366784]	226895408	chr1	226895349	-
A_33_P3420941	1	LOC439950	PREDICTED: Homo sapiens hypothetical LOC439950 (LOC439950), miscRNA [XR_040716]	11113566	chr10	11113507	-	hypothetical LOC439950
A_23_P94754	1	TNFSF15	Homo sapiens tumor necrosis factor (ligand) superfamily, member 15 (TNFSF15), mRNA [NM_005118]	117552298	chr9	117552239	-	tumor necrosis factor (ligand) superfamily, member 15
A_24_P48495	1	LYPD3	Homo sapiens LY6/PLAUR domain containing 3 (LYPD3), mRNA [NM_014400]					LY6/PLAUR domain containing 3
A_23_P887	1	IKBKE	Homo sapiens inhibitor of kappa light polypeptide gene enhancer in B-cells, kinase epsilon (IKBKE), mRNA [NM_014002]					inhibitor of kappa light polypeptide gene enhancer in B-cells, kinase epsilon
A_33_P3409337	1	C14orf45	Homo sapiens chromosome 14 open reading frame 45 (C14orf45), mRNA [NM_025057]	74523955	chr14	74523896	+	chromosome 14 open reading frame 45
A_32_P223140	1	RASGEF1A	Homo sapiens RasGEF domain family, member 1A (RASGEF1A), mRNA [NM_145313]					RasGEF domain family, member 1A
A_33_P3301129	1	LOC100134359	PREDICTED: Homo sapiens hypothetical LOC100134359 (LOC100134359), mRNA [XM_001726614]	13263280	chr19	13263221	-	hypothetical protein LOC100134359
A_23_P390621	1	PACRGL	Homo sapiens PARK2 co-regulated-like (PACRGL), transcript variant 1, mRNA [NM_145048]	20729242	chr4	20729183	+	PARK2 co-regulated-like
A_33_P3255664	1	LOC100131938	Homo sapiens cDNA FLJ36189 fis, clone TESTI2027238 [AK093508]	164610680	chr1	164610621	+	hypothetical LOC100131938
A_23_P7250	1	CDS1	Homo sapiens CDP-diacylglycerol synthase (phosphatidate cytidylyltransferase) 1 (CDS1), mRNA [NM_001263]	85566459	chr4	85566400	+	CDP-diacylglycerol synthase (phosphatidate cytidylyltransferase) 1
A_33_P3279362	1	NCRNA00110	Homo sapiens non-protein coding RNA 110 (NCRNA00110), non-coding RNA [NR_027021]	31121233	chr21	31121174	+	non-protein coding RNA 110
A_33_P3397525	1	WNT4	Homo sapiens wingless-type MMTV integration site family, member 4 (WNT4), mRNA [NM_030761]	22443857	chr1	22443798	-	wingless-type MMTV integration site family, member 4
A_23_P77043	1	CATSPERB	Homo sapiens cation channel, sperm-associated, beta (CATSPERB), mRNA [NM_024764]					cation channel, sperm-associated, beta
A_24_P246518	1	PKD1L2	Homo sapiens polycystic kidney disease 1-like 2 (PKD1L2), transcript variant 1, mRNA [NM_052892]	81164168	chr16	81164109	-	polycystic kidney disease 1-like 2
A_23_P394986	1	CREG2	Homo sapiens cellular repressor of E1A-stimulated genes 2 (CREG2), mRNA [NM_153836]	101965507	chr2	101965449	-	cellular repressor of E1A-stimulated genes 2
A_24_P938614	1	CDS1	Homo sapiens CDP-diacylglycerol synthase (phosphatidate cytidylyltransferase) 1 (CDS1), mRNA [NM_001263]	85572360	chr4	85572301	+	CDP-diacylglycerol synthase (phosphatidate cytidylyltransferase) 1
A_33_P3342942	1		Homeobox protein Meis1 [Source:UniProtKB/Swiss-Prot;Acc:O00470] [ENST00000409517]	66689014	chr2	66688955	+
A_24_P43810	1	FAM83A	Homo sapiens family with sequence similarity 83, member A (FAM83A), transcript variant 2, mRNA [NM_207006]					family with sequence similarity 83, member A
A_33_P3326777	1	CAGE1	Homo sapiens cancer antigen 1 (CAGE1), mRNA [NM_205864]	7327048	chr6	7326989	-	cancer antigen 1
A_33_P3813818	1	BPA-1	Homo sapiens BPA-1 mRNA for brain peptide A1, complete cds. [AB088847]	65765425	chr1	65765366	+	brain peptide A1
A_33_P3857239	1	LOC729242	PREDICTED: Homo sapiens similar to keratin 17 (LOC729242), mRNA [XM_001133504]	16755105	chr17	16755046	-	similar to keratin 17
A_23_P56913	1	CIB4	Homo sapiens calcium and integrin binding family member 4 (CIB4), mRNA [NM_001029881]	26805777	chr2	26805718	-	calcium and integrin binding family member 4
A_23_P304716	1	HES2	Homo sapiens hairy and enhancer of split 2 (Drosophila) (HES2), mRNA [NM_019089]	6475796	chr1	6475737	-	hairy and enhancer of split 2 (Drosophila)
A_24_P235756	1	OR51E2	Homo sapiens olfactory receptor, family 51, subfamily E, member 2 (OR51E2), mRNA [NM_030774]	4701498	chr11	4701439	-	olfactory receptor, family 51, subfamily E, member 2
A_32_P404549	1	CCDC39	Homo sapiens coiled-coil domain containing 39 (CCDC39), mRNA [NM_181426]	180332861	chr3	180332802	-	coiled-coil domain containing 39
A_23_P369654	1		Protein EFR3 homolog B [Source:UniProtKB/Swiss-Prot;Acc:Q9Y2G0] [ENST00000401432]	25370274	chr2	25370215	+
A_23_P166779	1	LOH3CR2A	Homo sapiens loss of heterozygosity, 3, chromosomal region 2, gene A (LOH3CR2A), non-coding RNA [NR_024065]	8615381	chr3	8615322	+	loss of heterozygosity, 3, chromosomal region 2, gene A
A_33_P3395650	1	PCDHGA5	Homo sapiens protocadherin gamma subfamily A, 5 (PCDHGA5), transcript variant 2, mRNA [NM_032054]	140746339	chr5	140746280	+	protocadherin gamma subfamily A, 5
A_23_P118042	1	LRRC36	Homo sapiens leucine rich repeat containing 36 (LRRC36), transcript variant 1, mRNA [NM_018296]	67419093	chr16	67419034	+	leucine rich repeat containing 36
A_33_P3353747	1	LOC100133959	PREDICTED: Homo sapiens hypothetical LOC100133959 (LOC100133959), mRNA [XM_001720421]	133166815	chr11	133166756	-	hypothetical protein LOC100133959
A_33_P3317225	1		Olfactory receptor 2L5 (Olfactory receptor OR1-53) [Source:UniProtKB/Swiss-Prot;Acc:Q8NG80] [ENST00000355281]	248185840	chr1	248185781	+
A_24_P917759	1			20755117	chr16	20755058	-
A_33_P3346543	1			6747440	chr20	6747381	+
A_33_P3308167	1	POLR2J4	Homo sapiens polymerase (RNA) II (DNA directed) polypeptide J4, pseudogene (POLR2J4), non-coding RNA [NR_003655]	43992306	chr7	43992247	-	polymerase (RNA) II (DNA directed) polypeptide J4, pseudogene
A_24_P27513	1	CNTNAP4	Homo sapiens contactin associated protein-like 4 (CNTNAP4), transcript variant 1, mRNA [NM_033401]					contactin associated protein-like 4
A_33_P3294598	1	PCDH10	Homo sapiens protocadherin 10 (PCDH10), transcript variant 2, mRNA [NM_020815]	134073926	chr4	134073867	+	protocadherin 10
A_33_P3215198	1		UMP-CMP kinase 2, mitochondrial Precursor (EC 2.7.4.14) [Source:UniProtKB/Swiss-Prot;Acc:Q5EBM0] [ENST00000404168]	6990903	chr2	6990844	-
A_33_P3324730	1	C20orf173	Homo sapiens chromosome 20 open reading frame 173 (C20orf173), transcript variant 1, mRNA [NM_001145350]	34116663	chr20	34116604	-	chromosome 20 open reading frame 173
A_24_P51322	1	FLG	Homo sapiens filaggrin (FLG), mRNA [NM_002016]	152279523	chr1	152279465	-	filaggrin
A_23_P107981	1	SULT2B1	Homo sapiens sulfotransferase family, cytosolic, 2B, member 1 (SULT2B1), transcript variant 1, mRNA [NM_004605]					sulfotransferase family, cytosolic, 2B, member 1
A_33_P3319302	1		Coagulation factor X Precursor (EC 3.4.21.6)(Stuart factor)(Stuart-Prower factor) [Contains Factor X light chain;Factor X heavy chain;Activated factor Xa heavy chain] [Source:UniProtKB/Swiss-Prot;Acc:P00742] [ENST00000410083]	113794963	chr13	113794904	+
A_33_P3886938	1	LOC100093698	Homo sapiens cDNA clone IMAGE:4824772 [BC022040]	13338051	chrX	13337992	+	unknown transcript
A_33_P3226109	1	LCE4A	Homo sapiens late cornified envelope 4A (LCE4A), mRNA [NM_178356]	152681902	chr1	152681843	+	late cornified envelope 4A
A_33_P3358469	1	GLI2	Homo sapiens GLI family zinc finger 2 (GLI2), mRNA [NM_005270]	121685041	chr2	121684982	+	GLI family zinc finger 2
A_23_P405129	1	LTBP2	Homo sapiens latent transforming growth factor beta binding protein 2 (LTBP2), mRNA [NM_000428]	74965511	chr14	74965452	-	latent transforming growth factor beta binding protein 2
A_33_P3401247	1		Uncharacterized protein C1orf50 [Source:UniProtKB/Swiss-Prot;Acc:Q9BV19] [ENST00000438946]	43260282	chr1	43260223	+
A_33_P3209005	1	ZNF673	Homo sapiens cDNA FLJ39840 fis, clone SPLEN2014199 [AK097159]	46332158	chrX	46332099	+	zinc finger family member 673
A_23_P79488	1	STON1-GTF2A1L	Homo sapiens STON1-GTF2A1L readthrough transcript (STON1-GTF2A1L), mRNA [NM_172311]	48906615	chr2	48906556	+	STON1-GTF2A1L readthrough transcript
A_33_P3362791	1	LOC100133270	PREDICTED: Homo sapiens hypothetical LOC100133270 (LOC100133270), mRNA [XM_001725241]	132677644	chr4	132677585	+	hypothetical LOC100133270
A_33_P3248028	1	LOC100129538	PREDICTED: Homo sapiens hypothetical LOC100129538 (LOC100129538), mRNA [XM_001714213]	95293787	chr13	95293728	-	hypothetical LOC100129538
A_33_P3390793	1	TRIM36	Homo sapiens tripartite motif-containing 36 (TRIM36), transcript variant 2, mRNA [NM_001017397]	114515732	chr5	114515673	-	tripartite motif-containing 36
A_23_P305092	1	CRTAM	Homo sapiens cytotoxic and regulatory T cell molecule (CRTAM), mRNA [NM_019604]	122743223	chr11	122743164	+	cytotoxic and regulatory T cell molecule
A_33_P3269670	1	LOC100271715	Homo sapiens DH and coiled-coil domain-containing protein (LOC100271715), mRNA [NM_001145451]	39184187	chr2	39184128	+	DH and coiled-coil domain-containing protein
A_33_P3213617	1		V_segment translation product Fragment [Source:UniProtKB/TrEMBL;Acc:A0A599] [ENST00000390375]	142131559	chr7	142131500	-
A_33_P3319622	1	LOC648262	PREDICTED: Homo sapiens similar to hCG1996386 (LOC648262), mRNA [XM_001715816]	228165056	chr1	228164997	-	similar to hCG1996386
A_33_P3469658	1	LOC284570	Homo sapiens, clone IMAGE:4941949, mRNA [BC040156]	202100557	chr1	202100498	+	hypothetical protein LOC284570
A_33_P3653271	1	LOC285827	Homo sapiens cDNA FLJ44109 fis, clone TESTI4045312 [AK126097]	29501207	chr6	29501148	+	hypothetical protein LOC285827
A_23_P68219	1	TTN	Homo sapiens titin (TTN), transcript variant novex-3, mRNA [NM_133379]	179610274	chr2	179610215	-	titin
A_33_P3339143	1	ARL13A	Homo sapiens ADP-ribosylation factor-like 13A (ARL13A), transcript variant 1, mRNA [NM_001162490]	100245693	chrX	100245634	+	ADP-ribosylation factor-like 13A
A_33_P3261408	1	TMIE	Homo sapiens transmembrane inner ear (TMIE), mRNA [NM_147196]	46752405	chr3	46752346	+	transmembrane inner ear
A_33_P3231157	1		Putative metallothionein MT1DP [Source:UniProtKB/Swiss-Prot;Acc:A1L3X4] [ENST00000262499]	56679152	chr16	56679093	+
A_23_P259049	1	SLC45A2	Homo sapiens solute carrier family 45, member 2 (SLC45A2), transcript variant 1, mRNA [NM_016180]	33964061	chr5	33964002	-	solute carrier family 45, member 2
A_23_P154784	1	C20orf114	Homo sapiens chromosome 20 open reading frame 114 (C20orf114), mRNA [NM_033197]					chromosome 20 open reading frame 114
A_24_P314583	1	C1orf157	Homo sapiens chromosome 1 open reading frame 157 (C1orf157), non-coding RNA [NR_027902]	204001906	chr1	204001847	-	chromosome 1 open reading frame 157
A_33_P3362320	1			27342611	chr7	27342552	-
A_33_P3380652	1	ADAM28	Homo sapiens ADAM metallopeptidase domain 28 (ADAM28), transcript variant 3, mRNA [NM_021777]	24193089	chr8	24193030	+	ADAM metallopeptidase domain 28
A_33_P3243500	1	LOC728650	PREDICTED: Homo sapiens hypothetical LOC728650 (LOC728650), mRNA [XM_002343155]	8543553	chr12	8543494	-	hypothetical LOC728650
A_24_P931736	1	UNQ9374	Homo sapiens clone DNA175753 VCEW9374 (UNQ9374) mRNA, complete cds. [AY358216]	169372909	chr5	169372850	-	VCEW9374
A_32_P99347	1	C9orf110	Homo sapiens chromosome 9 open reading frame 110 (C9orf110), non-coding RNA [NR_024376]	115867299	chr9	115867240	-	chromosome 9 open reading frame 110
A_24_P684183	1	SLC44A4	Homo sapiens solute carrier family 44, member 4 (SLC44A4), mRNA [NM_025257]					solute carrier family 44, member 4
A_32_P204239	1	FLJ23834	Homo sapiens hypothetical protein FLJ23834 (FLJ23834), mRNA [NM_152750]	105676632	chr7	105676573	+	hypothetical protein FLJ23834
A_23_P5211	1	MUC16	Homo sapiens mucin 16, cell surface associated (MUC16), mRNA [NM_024690]					mucin 16, cell surface associated
A_33_P3290301	1		GB	44378713	chr20	44378654	+
A_23_P415791	1	KIAA1210	Homo sapiens KIAA1210 (KIAA1210), mRNA [NM_020721]	118212807	chrX	118212748	-	KIAA1210
A_33_P3303380	1		Partitioning defective 3 homolog (PARD-3)(PAR-3)(Atypical PKC isotype-specific-interacting protein)(ASIP)(CTCL tumor antigen se2-5)(PAR3-alpha) [Source:UniProtKB/Swiss-Prot;Acc:Q8TEW0] [ENST00000374768]	34635185	chr10	34635126	-
A_33_P3335458	1			12581515	chr7	12581456	+
A_23_P96158	1	KRT17	Homo sapiens keratin 17 (KRT17), mRNA [NM_000422]	39777035	chr17	39776976	-	keratin 17
A_23_P306610	1	MUC17	Homo sapiens mucin 17, cell surface associated (MUC17), mRNA [NM_001040105]	100701963	chr7	100701904	+	mucin 17, cell surface associated
A_23_P346384	1	MRPL43	Homo sapiens mitochondrial ribosomal protein L43 (MRPL43), nuclear gene encoding mitochondrial protein, transcript variant 2, mRNA [NM_176792]	102738303	chr10	102738244	-	mitochondrial ribosomal protein L43
A_23_P96658	1	CYorf15B	Homo sapiens chromosome Y open reading frame 15B (CYorf15B), mRNA [NM_032576]	21767217	chrY	21767158	+	chromosome Y open reading frame 15B
A_33_P3389973	1		Ubiquitin carboxyl-terminal hydrolase 49 (EC 3.1.2.15)(Ubiquitin thioesterase 49)(Ubiquitin-specific-processing protease 49)(Deubiquitinating enzyme 49) [Source:UniProtKB/Swiss-Prot;Acc:Q70CQ1] [ENST00000373010]	41764354	chr6	41764295	-
A_33_P3341851	1	C4orf21	Uncharacterized protein C4orf21 [Source:UniProtKB/Swiss-Prot;Acc:Q86YA3] [ENST00000309071]	113510884	chr4	113510825	-	chromosome 4 open reading frame 21
A_33_P3220976	1	LOC100130288	PREDICTED: Homo sapiens hypothetical LOC100130288 (LOC100130288), mRNA [XM_001716704]	19987470	chr3	19987411	-	hypothetical LOC100130288
A_23_P57110	1	C20orf54	Homo sapiens chromosome 20 open reading frame 54 (C20orf54), mRNA [NM_033409]	741069	chr20	741010	-	chromosome 20 open reading frame 54
A_33_P3253892	1			143304196	chr7	143304137	-
A_23_P259127	1	ESRP1	Homo sapiens epithelial splicing regulatory protein 1 (ESRP1), transcript variant 1, mRNA [NM_017697]	95680418	chr8	95680359	+	epithelial splicing regulatory protein 1
A_32_P78623	1	LOC401098	PREDICTED: Homo sapiens hypothetical LOC401098 (LOC401098), miscRNA [XR_017816]	160169572	chr3	160169513	+	hypothetical LOC401098
A_33_P3399864	1	ZNF792	Homo sapiens zinc finger protein 792 (ZNF792), mRNA [NM_175872]	35449481	chr19	35449422	-	zinc finger protein 792
A_33_P3415012	1	KCNA6	Homo sapiens potassium voltage-gated channel, shaker-related subfamily, member 6 (KCNA6), mRNA [NM_002235]	4920871	chr12	4920812	+	potassium voltage-gated channel, shaker-related subfamily, member 6
A_33_P3792641	1	LOC100144595	Homo sapiens cDNA FLJ33594 fis, clone BRAMY2012776 [AK090913]	155292578	chr2	155292519	-	hypothetical LOC100144595
A_33_P3501721	1	LOC100126447	PREDICTED: Homo sapiens hypothetical LOC100126447 (LOC100126447), miscRNA [XR_078597]	115945060	chrX	115945001	-	hypothetical LOC100126447
A_23_P370147	1		HCG2044188Seven transmembrane helix receptor ; [Source:UniProtKB/TrEMBL;Acc:Q8NH77] [ENST00000316517]	6150525	chr11	6150466	+
A_33_P3375553	1	ARL13A	Homo sapiens ADP-ribosylation factor-like 13A (ARL13A), transcript variant 1, mRNA [NM_001162490]	100245755	chrX	100245696	+	ADP-ribosylation factor-like 13A
A_24_P225534	1	RHBDL2	Homo sapiens rhomboid, veinlet-like 2 (Drosophila) (RHBDL2), mRNA [NM_017821]	39381381	chr1	39381322	-	rhomboid, veinlet-like 2 (Drosophila)
A_24_P297526	1	C2orf50	Uncharacterized protein C2orf50 [Source:UniProtKB/Swiss-Prot;Acc:Q96LR7] [ENST00000381585]	11286069	chr2	11286010	+	chromosome 2 open reading frame 50
A_33_P3361287	1			80252048	chr16	80251989	-
A_24_P250815	1	POF1B	Homo sapiens premature ovarian failure, 1B (POF1B), mRNA [NM_024921]	84532885	chrX	84532826	-	premature ovarian failure, 1B
A_33_P3412143	1	RASSF10	Homo sapiens Ras association (RalGDS/AF-6) domain family (N-terminal) member 10 (RASSF10), mRNA [NM_001080521]	13032619	chr11	13032560	+	Ras association (RalGDS/AF-6) domain family (N-terminal) member 10
A_23_P322735	1	TMC1	Homo sapiens transmembrane channel-like 1 (TMC1), mRNA [NM_138691]	75450936	chr9	75450877	+	transmembrane channel-like 1
A_32_P229618	1	DLG2	Homo sapiens discs, large homolog 2 (Drosophila) (DLG2), transcript variant 2, mRNA [NM_001364]	83166496	chr11	83166437	-	discs, large homolog 2 (Drosophila)
A_33_P3315679	1	MLANA	Homo sapiens melan-A (MLANA), mRNA [NM_005511]	5908920	chr9	5908861	+	melan-A
A_33_P3233040	1	SERPINB11	Homo sapiens serpin peptidase inhibitor, clade B (ovalbumin), member 11 (gene/pseudogene) (SERPINB11), mRNA [NM_080475]	61391054	chr18	61390995	+	serpin peptidase inhibitor, clade B (ovalbumin), member 11 (gene/pseudogene)
A_23_P210109	1	CYP26B1	Homo sapiens cytochrome P450, family 26, subfamily B, polypeptide 1 (CYP26B1), mRNA [NM_019885]	72357489	chr2	72357430	-	cytochrome P450, family 26, subfamily B, polypeptide 1
A_23_P210869	1	COX4I2	Homo sapiens cytochrome c oxidase subunit IV isoform 2 (lung) (COX4I2), nuclear gene encoding mitochondrial protein, mRNA [NM_032609]	30232732	chr20	30232674	+	cytochrome c oxidase subunit IV isoform 2 (lung)
A_33_P3373313	1	RP11-297H3.4	Homo sapiens hypothetical LOC284688 (LOC284688), non-coding RNA [NR_026957]	170240606	chr1	170240547	-	hypothetical LOC284688
A_33_P3332369	1		Glutamate decarboxylase 2 (EC 4.1.1.15)(Glutamate decarboxylase 65 kDa isoform)(65 kDa glutamic acid decarboxylase)(GAD-65) [Source:UniProtKB/Swiss-Prot;Acc:Q05329] [ENST00000376248]	26513689	chr10	26513630	+
A_23_P36187	1	SYT8	Homo sapiens synaptotagmin VIII (SYT8), mRNA [NM_138567]	1858261	chr11	1858202	+	synaptotagmin VIII
A_33_P3381255	1		C-type lectin domain family 2 member A (Proliferation-induced lymphocyte-associated receptor)(PILAR) [Source:UniProtKB/Swiss-Prot;Acc:Q6UVW9] [ENST00000339766]	10051363	chr12	10051304	-
A_23_P252556	1	BAI3	Homo sapiens brain-specific angiogenesis inhibitor 3 (BAI3), mRNA [NM_001704]	70098925	chr6	70098866	+	brain-specific angiogenesis inhibitor 3
A_23_P125686	1	INGX	Homo sapiens inhibitor of growth family, X-linked, pseudogene (INGX), non-coding RNA [NR_002226]	70711904	chrX	70711845	-	inhibitor of growth family, X-linked, pseudogene
A_33_P3219711	1		Sulfatase-modifying factor 1 Precursor (EC 1.8.99.-)(C-alpha-formylglycine-generating enzyme 1) [Source:UniProtKB/Swiss-Prot;Acc:Q8NBK3] [ENST00000448413]	3869186	chr3	3869127	-
A_33_P3254844	1	CEACAM7	Homo sapiens carcinoembryonic antigen-related cell adhesion molecule 7 (CEACAM7), mRNA [NM_006890]	42178513	chr19	42178454	-	carcinoembryonic antigen-related cell adhesion molecule 7
A_33_P3222354	1	RP11-167P23.2	PREDICTED: Homo sapiens XAGE-4 protein (XAGE-4), miscRNA [XR_015427]	55667622	chrX	55667563	-	XAGE-4 protein
A_33_P3244096	1		Peripheral plasma membrane protein CASK (hCASK)(EC 2.7.11.1)(Calcium/calmodulin-dependent serine protein kinase)(Lin-2 homolog) [Source:UniProtKB/Swiss-Prot;Acc:O14936] [ENST00000378154]	41418818	chrX	41418759	-
A_33_P3270668	1	FAM131B	Homo sapiens family with sequence similarity 131, member B (FAM131B), transcript variant a, mRNA [NM_001031690]	143051036	chr7	143050977	-	family with sequence similarity 131, member B
A_23_P141306	1	GLP2R	Homo sapiens glucagon-like peptide 2 receptor (GLP2R), mRNA [NM_004246]	9783801	chr17	9783742	+	glucagon-like peptide 2 receptor
A_33_P3387951	1	KIAA1244	Homo sapiens KIAA1244 (KIAA1244), mRNA [NM_020340]	138662731	chr6	138662672	+	KIAA1244
A_24_P103893	1	HPSE2	Homo sapiens heparanase 2 (HPSE2), transcript variant 1, mRNA [NM_021828]	100242526	chr10	100242467	-	heparanase 2
A_33_P3261545	1	LOC100133885	PREDICTED: Homo sapiens hypothetical LOC100133885 (LOC100133885), mRNA [XM_001714113]	16824838	chr1	16824779	-	hypothetical protein LOC100133885
A_33_P3355208	1	CROT	Homo sapiens carnitine O-octanoyltransferase (CROT), transcript variant 3, transcribed RNA [NR_026585]	86989425	chr7	86989366	+	carnitine O-octanoyltransferase
A_33_P3424832	1
A_33_P3287760	1	RASGEF1A	Homo sapiens RasGEF domain family, member 1A (RASGEF1A), mRNA [NM_145313]	43691984	chr10	43691925	-	RasGEF domain family, member 1A
A_24_P192301	1	SEMA3A	Homo sapiens sema domain, immunoglobulin domain (Ig), short basic domain, secreted, (semaphorin) 3A (SEMA3A), mRNA [NM_006080]	83588248	chr7	83588189	-	sema domain, immunoglobulin domain (Ig), short basic domain, secreted, (semaphorin) 3A
A_23_P217498	1	GDPD2	Homo sapiens glycerophosphodiester phosphodiesterase domain containing 2 (GDPD2), mRNA [NM_017711]					glycerophosphodiester phosphodiesterase domain containing 2
A_33_P3679221	1	LOC152578	Homo sapiens mRNA; cDNA DKFZp566I1247 (from clone DKFZp566I1247) [AL080225]	53681578	chr4	53681519	+	hypothetical protein LOC152578
A_33_P3300800	1	GUCY2E	Homo sapiens guanylate cyclase 2E (GUCY2E), non-coding RNA [NR_024042]	76414566	chr11	76414507	-	guanylate cyclase 2E
A_23_P19778	1	SLC13A4	Homo sapiens solute carrier family 13 (sodium/sulfate symporters), member 4 (SLC13A4), mRNA [NM_012450]	135366443	chr7	135366384	-	solute carrier family 13 (sodium/sulfate symporters), member 4
A_23_P142830	1	PLA2R1	Homo sapiens phospholipase A2 receptor 1, 180kDa (PLA2R1), transcript variant 1, mRNA [NM_007366]					phospholipase A2 receptor 1, 180kDa
A_24_P394075	1	NT5C1B	Homo sapiens 5'-nucleotidase, cytosolic IB (NT5C1B), transcript variant 1, mRNA [NM_001002006]	18744865	chr2	18744806	-	5'-nucleotidase, cytosolic IB
A_23_P63432	1	RHBDL2	Homo sapiens rhomboid, veinlet-like 2 (Drosophila) (RHBDL2), mRNA [NM_017821]	39352339	chr1	39352280	-	rhomboid, veinlet-like 2 (Drosophila)
A_24_P63380	1	BMPR1B	Homo sapiens bone morphogenetic protein receptor, type IB (BMPR1B), mRNA [NM_001203]					bone morphogenetic protein receptor, type IB
A_33_P3213311	1		Putative uncharacterized protein ENSP00000383461 [Source:UniProtKB/TrEMBL;Acc:A8MT99] [ENST00000400620]	21737176	chr22	21737117	-
A_33_P3370029	1		TRGV11 protein Fragment [Source:UniProtKB/TrEMBL;Acc:Q99601] [ENST00000390340]	38331276	chr7	38331217	-
A_23_P392738	1	DAZ2	Homo sapiens deleted in azoospermia 2 (DAZ2), transcript variant 2, mRNA [NM_001005785]	25276109	chrY	25276050	-	deleted in azoospermia 2
A_33_P3333890	1	LCORL	Homo sapiens ligand dependent nuclear receptor corepressor-like (LCORL), transcript variant 1, mRNA [NM_001166139]	17885406	chr4	17885347	-	ligand dependent nuclear receptor corepressor-like
A_33_P3291772	1			61164146	chr18	61164087	+
A_32_P504827	1	MUC12	Homo sapiens mucin 12, cell surface associated (MUC12), mRNA [NM_001164462]	100656400	chr7	100656341	+	mucin 12, cell surface associated
A_23_P399681	1	TSSK3	Homo sapiens testis-specific serine kinase 3 (TSSK3), mRNA [NM_052841]	32829355	chr1	32829296	+	testis-specific serine kinase 3
A_23_P153301	1	CEACAM5	Homo sapiens carcinoembryonic antigen-related cell adhesion molecule 5 (CEACAM5), mRNA [NM_004363]	42225043	chr19	42224984	+	carcinoembryonic antigen-related cell adhesion molecule 5
A_33_P3388391	1	GJB4	Homo sapiens gap junction protein, beta 4, 30.3kDa (GJB4), mRNA [NM_153212]	35227912	chr1	35227853	+	gap junction protein, beta 4, 30.3kDa
A_33_P3217094	1	LOC158381	Homo sapiens ATPase, Class I, type 8B family pseudogene (LOC158381), transcript variant 1, non-coding RNA [NR_003581]	35482964	chr9	35482905	+	ATPase, Class I, type 8B family pseudogene
A_33_P3257553	1		Centriolin (110 kDa centrosomal protein)(Centrosomal protein 1) [Source:UniProtKB/Swiss-Prot;Acc:Q7Z7A1] [ENST00000373847]	123920195	chr9	123920136	+
A_33_P3316953	1	hCG_1776007	Homo sapiens hexaribonucleotide binding protein 3 (HRNBP3), mRNA [NM_001082575]	77085520	chr17	77085461	-	hexaribonucleotide binding protein 3
A_33_P3369401	1	CYP24A1	Homo sapiens cytochrome P450, family 24, subfamily A, polypeptide 1 (CYP24A1), nuclear gene encoding mitochondrial protein, transcript variant 1, mRNA [NM_000782]	52773988	chr20	52773929	-	cytochrome P450, family 24, subfamily A, polypeptide 1
A_24_P374445	1	C17orf57	Homo sapiens chromosome 17 open reading frame 57 (C17orf57), mRNA [NM_152347]					chromosome 17 open reading frame 57
A_23_P218058	1	KLRC4	Homo sapiens killer cell lectin-like receptor subfamily C, member 4 (KLRC4), mRNA [NM_013431]	10560299	chr12	10560240	-	killer cell lectin-like receptor subfamily C, member 4
A_23_P128281	1	KLRC3	Homo sapiens killer cell lectin-like receptor subfamily C, member 3 (KLRC3), transcript variant 2, mRNA [NM_007333]					killer cell lectin-like receptor subfamily C, member 3
A_23_P385690	1	WNT3A	Homo sapiens wingless-type MMTV integration site family, member 3A (WNT3A), mRNA [NM_033131]	228248952	chr1	228248893	+	wingless-type MMTV integration site family, member 3A
A_33_P3320017	1	GALNTL6	Homo sapiens UDP-N-acetyl-alpha-D-galactosamine:polypeptide N-acetylgalactosaminyltransferase-like 6 (GALNTL6), mRNA [NM_001034845]	173961227	chr4	173961168	+	UDP-N-acetyl-alpha-D-galactosamine:polypeptide N-acetylgalactosaminyltransferase-like 6
A_24_P367079	1	SFTA2	Homo sapiens surfactant associated 2 (SFTA2), mRNA [NM_205854]	30899544	chr6	30899485	-	surfactant associated 2
A_33_P3341524	1		Putative uncharacterized protein MGC10955 [Source:UniProtKB/TrEMBL;Acc:Q53S31] [ENST00000401851]	74362461	chr2	74362402	+
A_23_P383227	1	S100A1	Homo sapiens S100 calcium binding protein A1 (S100A1), mRNA [NM_006271]	153604335	chr1	153604276	+	S100 calcium binding protein A1
A_32_P46571	1	RHBDL2	Homo sapiens rhomboid, veinlet-like 2 (Drosophila) (RHBDL2), mRNA [NM_017821]	39351574	chr1	39351515	-	rhomboid, veinlet-like 2 (Drosophila)
A_33_P3318504	1		Homo sapiens mRNA for putative protein product of Nbla11895, complete cds. [AB072904]	75441778	chr5	75441719	+
A_33_P3348719	1	FGF9	Homo sapiens fibroblast growth factor 9 (glia-activating factor) (FGF9), mRNA [NM_002010]	22278552	chr13	22278493	+	fibroblast growth factor 9 (glia-activating factor)
A_23_P2271	1	PTHLH	Homo sapiens parathyroid hormone-like hormone (PTHLH), transcript variant 1, mRNA [NM_198965]	28116401	chr12	28116342	-	parathyroid hormone-like hormone
A_23_P356494	1	SPINK5	Homo sapiens serine peptidase inhibitor, Kazal type 5 (SPINK5), transcript variant 2, mRNA [NM_006846]	147516817	chr5	147516758	+	serine peptidase inhibitor, Kazal type 5
A_23_P502413	1	SERPINB4	Homo sapiens serpin peptidase inhibitor, clade B (ovalbumin), member 4 (SERPINB4), mRNA [NM_002974]	61304984	chr18	61304925	-	serpin peptidase inhibitor, clade B (ovalbumin), member 4
A_23_P17420	1	BCAS1	Homo sapiens breast carcinoma amplified sequence 1 (BCAS1), mRNA [NM_003657]	52561533	chr20	52561474	-	breast carcinoma amplified sequence 1
A_33_P3588134	1	PANX2	Homo sapiens pannexin 2 (PANX2), transcript variant 1, mRNA [NM_052839]	50617707	chr22	50617648	+	pannexin 2
A_23_P42811	1	AGR3	Homo sapiens anterior gradient homolog 3 (Xenopus laevis) (AGR3), mRNA [NM_176813]	16913467	chr7	16913408	-	anterior gradient homolog 3 (Xenopus laevis)
A_32_P720220	1	C12orf36	Homo sapiens chromosome 12 open reading frame 36 (C12orf36), mRNA [NM_182558]	13524641	chr12	13524582	-	chromosome 12 open reading frame 36
A_33_P3316329	1			12299491	chr3	12299432	-
A_33_P3348782	1	CYP2S1	Homo sapiens cytochrome P450, family 2, subfamily S, polypeptide 1 (CYP2S1), mRNA [NM_030622]	41712675	chr19	41712616	+	cytochrome P450, family 2, subfamily S, polypeptide 1
A_23_P112859	1	CST1	Homo sapiens cystatin SN (CST1), mRNA [NM_001898]	23731379	chr20	23731320	-	cystatin SN
A_33_P3354451	1	TRIM31	Homo sapiens tripartite motif-containing 31 (TRIM31), mRNA [NM_007028]	30070983	chr6	30070924	-	tripartite motif-containing 31
A_33_P3265222	1	KIAA1324	Homo sapiens KIAA1324 (KIAA1324), mRNA [NM_020775]	109743521	chr1	109743462	+	KIAA1324
A_24_P15877	1		FKSG41 [Source:UniProtKB/TrEMBL;Acc:Q9BZ77] [ENST00000413847]	56219080	chr19	56219021	+
A_33_P3289845	1	IGFL1	Homo sapiens IGF-like family member 1 (IGFL1), mRNA [NM_198541]	46733773	chr19	46733714	+	IGF-like family member 1
A_33_P3331426	1	LOC100133086	PREDICTED: Homo sapiens hypothetical LOC100133086 (LOC100133086), mRNA [XM_001723511]	91910371	chr2	91910312	-	hypothetical LOC100133086
A_23_P11408	1	PRY2	Homo sapiens PTPN13-like, Y-linked 2 (PRY2), mRNA [NM_001002758]	24218391	chrY	24218332	-	PTPN13-like, Y-linked 2
A_33_P3400258	1	C10orf129	Homo sapiens chromosome 10 open reading frame 129 (C10orf129), mRNA [NM_207321]	96979727	chr10	96979668	+	chromosome 10 open reading frame 129
A_33_P3398356	1	WDR72	Homo sapiens WD repeat domain 72 (WDR72), mRNA [NM_182758]	53806040	chr15	53805981	-	WD repeat domain 72
A_32_P189781	1	C14orf34	Homo sapiens chromosome 14 open reading frame 34 (C14orf34), transcript variant 1, non-coding RNA [NR_026796]	56247937	chr14	56247878	-	chromosome 14 open reading frame 34
A_33_P3262083	1	LOC100126784	Homo sapiens hypothetical LOC100126784 (LOC100126784), non-coding RNA [NR_015384]	19734886	chr11	19734827	-	hypothetical LOC100126784
A_23_P165598	1	DAPL1	Homo sapiens death associated protein-like 1 (DAPL1), mRNA [NM_001017920]	159672460	chr2	159672401	+	death associated protein-like 1
A_33_P3281224	1		Putative RNA polymerase II subunit A C-terminal domain phosphatase SSU72-like protein 2 (CTD phosphatase SSU72-like protein 2)(EC 3.1.3.16) [Source:UniProtKB/Swiss-Prot;Acc:A8MSY0] [ENST00000441813]	4300173	chr11	4300114	+
A_33_P3345534	1	KRT14	Homo sapiens keratin 14 (KRT14), mRNA [NM_000526]	39740072	chr17	39740013	-	keratin 14
A_23_P51936	1	TNFRSF9	Homo sapiens tumor necrosis factor receptor superfamily, member 9 (TNFRSF9), mRNA [NM_001561]	7980782	chr1	7980723	-	tumor necrosis factor receptor superfamily, member 9
A_32_P218355	1	C6orf132	Homo sapiens chromosome 6 open reading frame 132 (C6orf132), mRNA [NM_001164446]	42070638	chr6	42070579	-	chromosome 6 open reading frame 132
A_23_P76249	1	KRT6B	Homo sapiens keratin 6B (KRT6B), mRNA [NM_005555]	52840615	chr12	52840556	-	keratin 6B
A_33_P3417432	1	LOC100129098	PREDICTED: Homo sapiens hypothetical LOC100129098 (LOC100129098), mRNA [XM_001714829]	55378248	chr8	55378189	-	hypothetical LOC100129098
A_24_P317708	1	SDR16C5	Homo sapiens short chain dehydrogenase/reductase family 16C, member 5 (SDR16C5), mRNA [NM_138969]	57213142	chr8	57213083	-	short chain dehydrogenase/reductase family 16C, member 5
A_23_P79015	1	SCN1B	Homo sapiens sodium channel, voltage-gated, type I, beta (SCN1B), transcript variant b, mRNA [NM_199037]					sodium channel, voltage-gated, type I, beta
A_23_P93602	1	C6orf58	Homo sapiens chromosome 6 open reading frame 58 (C6orf58), mRNA [NM_001010905]	127911359	chr6	127911300	+	chromosome 6 open reading frame 58
A_33_P3276845	1	LOC642127	PREDICTED: Homo sapiens similar to TBP-associated factor 11 (LOC642127), mRNA [XM_001715062]	17611511	chr5	17611452	+	similar to TAF11 RNA polymerase II, TATA box binding protein (TBP)-associated factor
A_23_P43197	1	CALB1	Homo sapiens calbindin 1, 28kDa (CALB1), mRNA [NM_004929]	91071759	chr8	91071700	-	calbindin 1, 28kDa
A_33_P3407880	1	ANKRD22	Homo sapiens ankyrin repeat domain 22 (ANKRD22), mRNA [NM_144590]	90579787	chr10	90579728	-	ankyrin repeat domain 22
A_24_P368544	1	SLC25A26	Homo sapiens solute carrier family 25, member 26 (SLC25A26), nuclear gene encoding mitochondrial protein, transcript variant 1, mRNA [NM_173471]	66428826	chr3	66428767	+	solute carrier family 25, member 26

## Sheet: Human HpSCs specific
# Notes : EL1 : Filtered on Flags [Detected] (Translated from humanized liver)
#description: ( Source Experiment : humanized liver
#Source Organism : Homo sapiens
#Source Technology : Agilent.SingleColor.26652)
# EL2 : Filtered on Flags [Detected]
#description: ( Source Experiment : HpSCs P0
#Source Organism : Homo sapiens
#Source Technology : Agilent.SingleColor.26652)
# EL3 : Filtered on Flags [Detected] (Translated from AH)
#description: ( Source Experiment : humanized liver
#Source Organism : Homo sapiens
#Source Technology : Agilent.SingleColor.26652)
# The entity list has been created from selection in the region(s) :
#EL2 - (EL1 U EL3)
#
# Technology : Agilent.SingleColor.26652
# Owner : gxuser
# Created On : Thu Sep 22 14:19:24 JST 2011
ProbeName	Number Passed ( Filtered on Flags [Detected] )	GeneSymbol	Description	Chromosome End Index_Avadis_	Chromosome Number_Avadis_	Chromosome Start Index_Avadis_	Chromosome Strand_Avadis_	GeneName
A_24_P630490	1	DFNB59	Homo sapiens deafness, autosomal recessive 59 (DFNB59), mRNA [NM_001042702]					deafness, autosomal recessive 59
A_33_P3240693	1		Thrombospondin type-1 domain-containing protein 4 Precursor [Source:UniProtKB/Swiss-Prot;Acc:Q6ZMP0] [ENST00000345002]	71839813	chr15	71839754	+
A_23_P53057	1	ZNF215	Homo sapiens zinc finger protein 215 (ZNF215), mRNA [NM_013250]	6978985	chr11	6978926	+	zinc finger protein 215
A_23_P321160	1	ZNF594	Homo sapiens zinc finger protein 594 (ZNF594), mRNA [NM_032530]	5082968	chr17	5082909	-	zinc finger protein 594
A_23_P113777	1	ITGBL1	Homo sapiens integrin, beta-like 1 (with EGF-like repeat domains) (ITGBL1), mRNA [NM_004791]	102368038	chr13	102367979	+	integrin, beta-like 1 (with EGF-like repeat domains)
A_33_P3398111	1		Putative uncharacterized protein C16orf85 [Source:UniProtKB/Swiss-Prot;Acc:Q6ZSH3] [ENST00000378416]	88620171	chr16	88620112	-
A_23_P105495	1	TAS2R14	Homo sapiens taste receptor, type 2, member 14 (TAS2R14), mRNA [NM_023922]	11091141	chr12	11091082	-	taste receptor, type 2, member 14
A_33_P3441639	1	LOC145694	Homo sapiens cDNA FLJ32231 fis, clone PLACE6004491 [AK056793]	69689302	chr15	69689243	-	hypothetical protein LOC145694
A_33_P3273173	1	USP11	Homo sapiens ubiquitin specific peptidase 11 (USP11), mRNA [NM_004651]	47101020	chrX	47100961	+	ubiquitin specific peptidase 11
A_23_P115636	1	TRDMT1	Homo sapiens tRNA aspartic acid methyltransferase 1 (TRDMT1), transcript variant a, mRNA [NM_004412]					tRNA aspartic acid methyltransferase 1
A_23_P314145	1	UST	Homo sapiens uronyl-2-sulfotransferase (UST), mRNA [NM_005715]	149397628	chr6	149397569	+	uronyl-2-sulfotransferase
A_23_P104438	1	MYPN	Homo sapiens myopalladin (MYPN), mRNA [NM_032578]	69971052	chr10	69970993	+	myopalladin
A_23_P323094	1	PHC1	Homo sapiens polyhomeotic homolog 1 (Drosophila) (PHC1), mRNA [NM_004426]	55805268	chr12	55805209	-	polyhomeotic homolog 1 (Drosophila)
A_33_P3404824	1	ZNF300	Homo sapiens zinc finger protein 300 (ZNF300), mRNA [NM_052860]	150275045	chr5	150274986	-	zinc finger protein 300
A_23_P45087	1	ZNF107	Homo sapiens zinc finger protein 107 (ZNF107), transcript variant 1, mRNA [NM_016220]	64171236	chr7	64171177	+	zinc finger protein 107
A_23_P12241	1	MCOLN3	Homo sapiens mucolipin 3 (MCOLN3), mRNA [NM_018298]					mucolipin 3
A_23_P205867	1	NR2E3	Homo sapiens nuclear receptor subfamily 2, group E, member 3 (NR2E3), transcript variant 2, mRNA [NM_014249]	72110384	chr15	72110325	+	nuclear receptor subfamily 2, group E, member 3
A_23_P416434	1	PHF15	Homo sapiens PHD finger protein 15 (PHF15), mRNA [NM_015288]	133918603	chr5	133918544	+	PHD finger protein 15
A_23_P381102	1	CCDC74B	Homo sapiens coiled-coil domain containing 74B (CCDC74B), mRNA [NM_207310]	130897033	chr2	130896974	-	coiled-coil domain containing 74B
A_33_P3243454	1	IGFL3	Homo sapiens IGF-like family member 3 (IGFL3), mRNA [NM_207393]	46623513	chr19	46623454	-	IGF-like family member 3
A_32_P142818	1	DLX1	Homo sapiens distal-less homeobox 1 (DLX1), transcript variant 1, mRNA [NM_178120]	172954050	chr2	172953991	+	distal-less homeobox 1
A_33_P3308872	1	POM121L1P	Homo sapiens POM121 membrane glycoprotein-like 1 (rat) pseudogene (POM121L1P), non-coding RNA [NR_024591]	21469701	chr22	21469642	-	POM121 membrane glycoprotein-like 1 (rat) pseudogene
A_23_P92334	1	TMEM156	Homo sapiens transmembrane protein 156 (TMEM156), mRNA [NM_024943]	38969231	chr4	38969172	-	transmembrane protein 156
A_23_P64888	1	TAS2R10	Homo sapiens taste receptor, type 2, member 10 (TAS2R10), mRNA [NM_023921]	10978070	chr12	10978011	-	taste receptor, type 2, member 10
A_33_P3390207	1	TMEM155	Homo sapiens transmembrane protein 155 (TMEM155), mRNA [NM_152399]	122680578	chr4	122680519	-	transmembrane protein 155
A_23_P82065	1	ELOVL4	Homo sapiens elongation of very long chain fatty acids (FEN1/Elo2, SUR4/Elo3, yeast)-like 4 (ELOVL4), mRNA [NM_022726]	80625140	chr6	80625081	-	elongation of very long chain fatty acids (FEN1/Elo2, SUR4/Elo3, yeast)-like 4
A_24_P345002	1	NUDT11	Homo sapiens nudix (nucleoside diphosphate linked moiety X)-type motif 11 (NUDT11), mRNA [NM_018159]	51233695	chrX	51233636	-	nudix (nucleoside diphosphate linked moiety X)-type motif 11
A_33_P3216090	1	SHC3	Homo sapiens SHC (Src homology 2 domain containing) transforming protein 3 (SHC3), mRNA [NM_016848]	91653107	chr9	91653048	-	SHC (Src homology 2 domain containing) transforming protein 3
A_33_P3418400	1	ATG10	Homo sapiens ATG10 autophagy related 10 homolog (S. cerevisiae) (ATG10), transcript variant 3, mRNA [NM_001131028]	81550673	chr5	81550614	+	ATG10 autophagy related 10 homolog (S. cerevisiae)
A_33_P3593774	1	PIK3R3	Homo sapiens phosphoinositide-3-kinase, regulatory subunit 3 (gamma) (PIK3R3), transcript variant 1, mRNA [NM_003629]	46511650	chr1	46511591	-	phosphoinositide-3-kinase, regulatory subunit 3 (gamma)
A_33_P3236686	1		Homo sapiens FP15331 mRNA, complete cds. [AF461897]	123436226	chr12	123436167	-
A_33_P3406636	1	ZFP62	Homo sapiens zinc finger protein 62 homolog (mouse) (ZFP62), mRNA [NM_152283]	180275886	chr5	180275827	-	zinc finger protein 62 homolog (mouse)
A_23_P380881	1	ANKRD13B	Homo sapiens ankyrin repeat domain 13B (ANKRD13B), mRNA [NM_152345]	27941397	chr17	27941338	+	ankyrin repeat domain 13B
A_24_P212481	1	MCTP1	Homo sapiens multiple C2 domains, transmembrane 1 (MCTP1), transcript variant L, mRNA [NM_024717]	94208929	chr5	94208870	-	multiple C2 domains, transmembrane 1
A_33_P3336878	1	TMEM180	Homo sapiens transmembrane protein 180 (TMEM180), mRNA [NM_024789]	104228951	chr10	104228892	+	transmembrane protein 180
A_23_P337270	1		Serine/threonine-protein kinase Nek10 (EC 2.7.11.1)(NimA-related protein kinase 10) [Source:UniProtKB/Swiss-Prot;Acc:Q6ZWH5] [ENST00000383770]	27152608	chr3	27152549	-
A_23_P416395	1	STC2	Homo sapiens stanniocalcin 2 (STC2), mRNA [NM_003714]	172742046	chr5	172741987	-	stanniocalcin 2
A_33_P3413741	1	OXTR	Homo sapiens oxytocin receptor (OXTR), mRNA [NM_000916]	8792187	chr3	8792128	-	oxytocin receptor
A_23_P139864	1	GSG1	Homo sapiens germ cell associated 1 (GSG1), transcript variant 1, mRNA [NM_031289]	13237859	chr12	13237800	-	germ cell associated 1
A_33_P3388822	1	ZNF233	Homo sapiens zinc finger protein 233 (ZNF233), mRNA [NM_181756]	44778673	chr19	44778614	+	zinc finger protein 233
A_33_P3345782	1		Coiled-coil domain-containing protein 88B (Brain leucine zipper domain-containing protein)(Hook-related protein 3)(HkRP3) [Source:UniProtKB/Swiss-Prot;Acc:A6NC98] [ENST00000318701]	64118982	chr11	64118923	+
A_23_P210224	1	DPYSL5	Homo sapiens dihydropyrimidinase-like 5 (DPYSL5), mRNA [NM_020134]	27172817	chr2	27172758	+	dihydropyrimidinase-like 5
A_33_P3248231	1	LOC283028	PREDICTED: Homo sapiens hypothetical protein LOC283028 (LOC283028), miscRNA [XR_017707]	43248938	chr10	43248879	-	hypothetical protein LOC283028
A_33_P3321442	1	ZSCAN5C	Zinc finger and SCAN domain-containing protein 5C [Source:UniProtKB/Swiss-Prot;Acc:A6NGD5] [ENST00000376267]	56720463	chr19	56720404	+	zinc finger and SCAN domain containing 5C
A_23_P368779	1	ZNF114	Homo sapiens zinc finger protein 114 (ZNF114), mRNA [NM_153608]	48790213	chr19	48790154	+	zinc finger protein 114
A_33_P3231267	1	LOC257396	Homo sapiens hypothetical protein LOC257396, mRNA (cDNA clone IMAGE:5298658) [BC041894]	52409123	chr5	52409064	+	hypothetical protein LOC257396
A_24_P156267	1	SOX12	Homo sapiens SRY (sex determining region Y)-box 12 (SOX12), mRNA [NM_006943]	310335	chr20	310276	+	SRY (sex determining region Y)-box 12
A_33_P3274194	1	KCNIP4	Homo sapiens Kv channel interacting protein 4 (KCNIP4), transcript variant 5, mRNA [NM_001035003]	20730329	chr4	20730270	-	Kv channel interacting protein 4
A_33_P3386429	1	SENP6	Homo sapiens SUMO1/sentrin specific peptidase 6 (SENP6), transcript variant 1, mRNA [NM_015571]	76427724	chr6	76427665	+	SUMO1/sentrin specific peptidase 6
A_33_P3270445	1	BAI2	Homo sapiens brain-specific angiogenesis inhibitor 2 (BAI2), mRNA [NM_001703]	32193176	chr1	32193117	-	brain-specific angiogenesis inhibitor 2
A_23_P94517	1	DBC1	Homo sapiens deleted in bladder cancer 1 (DBC1), mRNA [NM_014618]	121929219	chr9	121929160	-	deleted in bladder cancer 1
A_33_P3326210	1	ESCO2	Homo sapiens establishment of cohesion 1 homolog 2 (S. cerevisiae) (ESCO2), mRNA [NM_001017420]	27660889	chr8	27660830	+	establishment of cohesion 1 homolog 2 (S. cerevisiae)
A_33_P3422581	1	C2orf86	Homo sapiens chromosome 2 open reading frame 86 (C2orf86), transcript variant 2, mRNA [NM_015910]	63609101	chr2	63609042	-	chromosome 2 open reading frame 86
A_23_P101054	1	KRT34	Homo sapiens keratin 34 (KRT34), mRNA [NM_021013]	39534077	chr17	39534018	-	keratin 34
A_23_P381505	1	VWDE	Homo sapiens von Willebrand factor D and EGF domains (VWDE), mRNA [NM_001135924]	12428817	chr7	12428758	-	von Willebrand factor D and EGF domains
A_24_P186608	1	DPY19L2P2	Homo sapiens dpy-19-like 2 pseudogene 2 (C. elegans) (DPY19L2P2), transcript variant 2, non-coding RNA [NR_003561]	102854532	chr7	102854473	-	dpy-19-like 2 pseudogene 2 (C. elegans)
A_33_P3392320	1	SLC6A15	Homo sapiens solute carrier family 6 (neutral amino acid transporter), member 15 (SLC6A15), transcript variant 2, mRNA [NM_018057]	85277583	chr12	85277524	-	solute carrier family 6 (neutral amino acid transporter), member 15
A_33_P3607359	1	LOC399815	Homo sapiens chromosome 10 open reading frame 88 pseudogene (LOC399815), non-coding RNA [NR_027282]	124648124	chr10	124648065	+	chromosome 10 open reading frame 88 pseudogene
A_33_P3251144	1	CDCA7L	Homo sapiens cell division cycle associated 7-like (CDCA7L), transcript variant 2, mRNA [NM_001127370]	21947808	chr7	21947749	-	cell division cycle associated 7-like
A_23_P114713	1	CYP4B1	Homo sapiens cytochrome P450, family 4, subfamily B, polypeptide 1 (CYP4B1), transcript variant 2, mRNA [NM_000779]	47284815	chr1	47284756	+	cytochrome P450, family 4, subfamily B, polypeptide 1
A_23_P99452	1	BRCA2	Homo sapiens breast cancer 2, early onset (BRCA2), mRNA [NM_000059]	32973055	chr13	32972996	+	breast cancer 2, early onset
A_23_P420269	1	INTS2	Homo sapiens integrator complex subunit 2 (INTS2), transcript variant 1, mRNA [NM_020748]	59943270	chr17	59943211	-	integrator complex subunit 2
A_23_P320829	1	C14orf145	Homo sapiens chromosome 14 open reading frame 145 (C14orf145), mRNA [NM_152446]					chromosome 14 open reading frame 145
A_33_P3232493	1		Homo sapiens cDNA FLJ27284 fis, clone TMS01544 [AK130794]	66645279	chr8	66645220	-
A_33_P3217819	1	CCNE2	Homo sapiens cyclin E2 (CCNE2), mRNA [NM_057749]	95894420	chr8	95894361	-	cyclin E2
A_32_P223059	1	SLC45A1	Homo sapiens solute carrier family 45, member 1 (SLC45A1), mRNA [NM_001080397]	8390928	chr1	8390869	+	solute carrier family 45, member 1
A_23_P343808	1	SOS1	Homo sapiens son of sevenless homolog 1 (Drosophila) (SOS1), mRNA [NM_005633]	39213330	chr2	39213271	-	son of sevenless homolog 1 (Drosophila)
A_23_P425814	1	DEFB106B	Homo sapiens defensin, beta 106B (DEFB106B), mRNA [NM_001040704]	7340121	chr8	7340062	-	defensin, beta 106B
A_23_P316501	1	NKAIN2	Homo sapiens Na+/K+ transporting ATPase interacting 2 (NKAIN2), mRNA [NM_001040214]	125146637	chr6	125146578	+	Na+/K+ transporting ATPase interacting 2
A_23_P106024	1	JAG2	Homo sapiens jagged 2 (JAG2), transcript variant 1, mRNA [NM_002226]	105608733	chr14	105608674	-	jagged 2
A_33_P3571901	1	DKFZP586K1520	Homo sapiens mRNA; cDNA DKFZp586K1520 (from clone DKFZp586K1520) [AL050153]	239753690	chr2	239753631	-	DKFZP586K1520 protein
A_33_P3391796	1	NOG	Homo sapiens noggin (NOG), mRNA [NM_005450]	54672515	chr17	54672456	+	noggin
A_24_P935682	1	UNQ6228	Homo sapiens clone DNA166629 MRSS6228 (UNQ6228) mRNA, complete cds. [AY358248]	95988484	chr11	95988425	-	hypothetical LOC100131541
A_33_P3334923	1	LOC338758	Homo sapiens hypothetical LOC338758 (LOC338758), non-coding RNA [NR_028138]	90105546	chr12	90105487	+	hypothetical LOC338758
A_24_P827	1	SUPT3H	Homo sapiens suppressor of Ty 3 homolog (S. cerevisiae) (SUPT3H), transcript variant 1, mRNA [NM_003599]	44982622	chr6	44982563	-	suppressor of Ty 3 homolog (S. cerevisiae)
A_32_P78491	1	ETV1	Homo sapiens ets variant 1 (ETV1), transcript variant 1, mRNA [NM_004956]	13931096	chr7	13931037	-	ets variant 1
A_33_P3393456	1	LOC100131129	Homo sapiens cDNA FLJ45249 fis, clone BRHIP2006921. [AK127184]	85893643	chr16	85893584	+	hypothetical protein LOC100131129
A_33_P3291594	1		Lipoamide acyltransferase component of branched-chain alpha-keto acid dehydrogenase complex, mitochondrial Precursor (EC 2.3.1.168)(Dihydrolipoyllysine-residue (2-methylpropanoyl)transferase)(Dihydrolipoamide branched chain transacylase)(BCKAD E2 subunit)(E2) [Source:UniProtKB/Swiss-Prot;Acc:P11182] [ENST00000370131]	100676204	chr1	100676145	-
A_33_P3289661	1	OCR1	Homo sapiens ovarian cancer-related protein 1 (OCR1) mRNA, complete cds. [AF314543]	202499590	chr1	202499531	+	ovarian cancer-related protein 1
A_33_P3418130	1	UPRT	Homo sapiens uracil phosphoribosyltransferase (FUR1) homolog (S. cerevisiae) (UPRT), mRNA [NM_145052]	74494474	chrX	74494415	+	uracil phosphoribosyltransferase (FUR1) homolog (S. cerevisiae)
A_33_P3297092	1	H2BFWT	Homo sapiens H2B histone family, member W, testis-specific (H2BFWT), mRNA [NM_001002916]	103265788	chrX	103265729	-	H2B histone family, member W, testis-specific
A_23_P322008	1	TRHR	Homo sapiens thyrotropin-releasing hormone receptor (TRHR), mRNA [NM_003301]	110131383	chr8	110131324	+	thyrotropin-releasing hormone receptor
A_23_P307544	1	PLXNA2	Homo sapiens plexin A2 (PLXNA2), mRNA [NM_025179]	208196333	chr1	208196274	-	plexin A2
A_33_P3336627	1	OR10G9	Homo sapiens olfactory receptor, family 10, subfamily G, member 9 (OR10G9), mRNA [NM_001001953]	123894655	chr11	123894596	+	olfactory receptor, family 10, subfamily G, member 9
A_23_P156408	1	C6orf155	Homo sapiens chromosome 6 open reading frame 155 (C6orf155), non-coding RNA [NR_026807]	72124457	chr6	72124398	-	chromosome 6 open reading frame 155
A_33_P3266780	1	PODXL2	Homo sapiens podocalyxin-like 2 (PODXL2), mRNA [NM_015720]	127381153	chr3	127381094	+	podocalyxin-like 2
A_33_P3424067	1	SUV420H1	Homo sapiens suppressor of variegation 4-20 homolog 1 (Drosophila) (SUV420H1), transcript variant 1, mRNA [NM_017635]	67923566	chr11	67923507	-	suppressor of variegation 4-20 homolog 1 (Drosophila)
A_33_P3671734	1	FLJ44715	AGENCOURT_6710316 NIH_MGC_114 Homo sapiens cDNA clone IMAGE:5763880 5', mRNA sequence [BM925662]					FLJ44715 gene product
A_23_P64121	1	C11orf41	Homo sapiens chromosome 11 open reading frame 41 (C11orf41), mRNA [NM_012194]	33695425	chr11	33695366	+	chromosome 11 open reading frame 41
A_33_P3401156	1	ETV1	Homo sapiens ets variant 1 (ETV1), transcript variant 1, mRNA [NM_004956]	13933454	chr7	13933395	-	ets variant 1
A_23_P93169	1	LGSN	Homo sapiens lengsin, lens protein with glutamine synthetase domain (LGSN), transcript variant 1, mRNA [NM_016571]	63989680	chr6	63989621	-	lengsin, lens protein with glutamine synthetase domain
A_33_P3252499	1	WDR52	Homo sapiens WD repeat domain 52 (WDR52), transcript variant 1, mRNA [NM_001164496]	113013644	chr3	113013585	-	WD repeat domain 52
A_23_P112004	1	LRRC6	Homo sapiens leucine rich repeat containing 6 (LRRC6), mRNA [NM_012472]	133584643	chr8	133584584	-	leucine rich repeat containing 6
A_32_P375062	1	LOC100292626	Putative uncharacterized protein C3orf46 [Source:UniProtKB/Swiss-Prot;Acc:Q8IVU5] [ENST00000357061]	126390729	chr3	126390670	+	similar to Putative uncharacterized protein C3orf46
A_33_P3271810	1	PHLPP2	Homo sapiens PH domain and leucine rich repeat protein phosphatase 2 (PHLPP2), mRNA [NM_015020]	71686757	chr16	71686698	-	PH domain and leucine rich repeat protein phosphatase 2
A_23_P17593	1	CDH4	Homo sapiens cadherin 4, type 1, R-cadherin (retinal) (CDH4), mRNA [NM_001794]	60512025	chr20	60511966	+	cadherin 4, type 1, R-cadherin (retinal)
A_24_P32394	1	ZRANB3	Homo sapiens zinc finger, RAN-binding domain containing 3 (ZRANB3), mRNA [NM_032143]	136073078	chr2	136073019	-	zinc finger, RAN-binding domain containing 3
A_33_P3323914	1			12983354	chr11	12983295	-
A_23_P170213	1	NKAIN2	Homo sapiens Na+/K+ transporting ATPase interacting 2 (NKAIN2), mRNA [NM_001040214]					Na+/K+ transporting ATPase interacting 2
A_33_P3346526	1			49564516	chr4	49564457	+
A_23_P412427	1	NS3BP	PREDICTED: Homo sapiens NS3BP (NS3BP), miscRNA [XR_041088]	780548	chr11	780489	+	NS3BP
A_24_P940059	1	IPCEF1	Homo sapiens interaction protein for cytohesin exchange factors 1 (IPCEF1), transcript variant 3, mRNA [NM_015553]	154476433	chr6	154476374	-	interaction protein for cytohesin exchange factors 1
A_33_P3358462	1	GLI2	Homo sapiens GLI family zinc finger 2 (GLI2), mRNA [NM_005270]	121748251	chr2	121748192	+	GLI family zinc finger 2
A_33_P3401586	1	EFCAB10	Homo sapiens EF-hand calcium binding domain 10 (EFCAB10), non-coding RNA [NR_027068]	105205643	chr7	105205584	-	EF-hand calcium binding domain 10
A_33_P3222056	1	LOC100128728	PREDICTED: Homo sapiens hypothetical LOC100128728 (LOC100128728), mRNA [XM_001720792]	11416180	chr8	11416121	-	hypothetical protein LOC100128728
A_33_P3275070	1	LOC730456	PREDICTED: Homo sapiens hypothetical LOC730456 (LOC730456), mRNA [XM_001715829]	120551880	chr4	120551821	+	hypothetical LOC730456
A_24_P234856	1	CAMLG	Homo sapiens calcium modulating ligand (CAMLG), mRNA [NM_001745]	134087831	chr5	134087772	+	calcium modulating ligand
A_33_P3779229	1	GK5	Homo sapiens glycerol kinase 5 (putative) (GK5), mRNA [NM_001039547]	141883589	chr3	141883530	-	glycerol kinase 5 (putative)
A_23_P344568	1	FAM124A	Homo sapiens family with sequence similarity 124A (FAM124A), mRNA [NM_145019]	51855607	chr13	51855548	+	family with sequence similarity 124A
A_33_P3370615	1		Putative uncharacterized protein ENSP00000385370 [Source:UniProtKB/TrEMBL;Acc:B5MCU5] [ENST00000406220]	36759042	chr2	36758983	-
A_33_P3277913	1		Microtubule-associated protein 2 (MAP-2) [Source:UniProtKB/Swiss-Prot;Acc:P11137] [ENST00000392193]	210444113	chr2	210444054	+
A_24_P238118	1	LOC100192379	Homo sapiens hypothetical LOC100192379 (LOC100192379), non-coding RNA [NR_024365]	122687861	chr4	122687802	+	hypothetical LOC100192379
A_23_P128574	1	ENOX1	Homo sapiens ecto-NOX disulfide-thiol exchanger 1 (ENOX1), transcript variant 1, mRNA [NM_017993]	43787918	chr13	43787859	-	ecto-NOX disulfide-thiol exchanger 1
A_23_P354965	1	SCD5	Homo sapiens stearoyl-CoA desaturase 5 (SCD5), transcript variant 2, mRNA [NM_024906]	83581667	chr4	83581608	-	stearoyl-CoA desaturase 5
A_23_P310972	1	PCDHGB1	Homo sapiens protocadherin gamma subfamily B, 1 (PCDHGB1), transcript variant 2, mRNA [NM_032095]	140732247	chr5	140732188	+	protocadherin gamma subfamily B, 1
A_33_P3421794	1	DHX34	Homo sapiens DEAH (Asp-Glu-Ala-His) box polypeptide 34 (DHX34), mRNA [NM_014681]	47879816	chr19	47879757	+	DEAH (Asp-Glu-Ala-His) box polypeptide 34
A_33_P3397506	1	LOC653653	PREDICTED: Homo sapiens adaptor-related protein complex 1, sigma 2 subunit pseudogene (LOC653653), miscRNA [XR_078534]	58178846	chr17	58178787	-	adaptor-related protein complex 1, sigma 2 subunit pseudogene
A_24_P376120	1	MYPN	Homo sapiens myopalladin (MYPN), mRNA [NM_032578]	69918371	chr10	69918312	+	myopalladin
A_33_P3782529	1	LOC553103	Homo sapiens hypothetical LOC553103, mRNA (cDNA clone IMAGE:5288197) [BC043424]	131647062	chr5	131647003	-	hypothetical LOC553103
A_33_P3231858	1	LOC100133991	Homo sapiens similar to hCG1995169 (LOC100133991), non-coding RNA [NR_024435]	43345993	chr17	43345934	+	similar to hCG1995169
A_33_P3254670	1		UI-E-EJ1-ajb-m-22-0-UI.r1 UI-E-EJ1 Homo sapiens cDNA clone UI-E-EJ1-ajb-m-22-0-UI 5', mRNA sequence [BM930849]	38569332	chr1	38569273	+
A_24_P3005	1	SCN9A	Homo sapiens sodium channel, voltage-gated, type IX, alpha subunit (SCN9A), mRNA [NM_002977]	167055617	chr2	167055558	-	sodium channel, voltage-gated, type IX, alpha subunit
A_33_P3318661	1	E2F7	Homo sapiens E2F transcription factor 7 (E2F7), mRNA [NM_203394]	77417635	chr12	77417576	-	E2F transcription factor 7
A_32_P138032	1	C1orf61	Homo sapiens chromosome 1 open reading frame 61 (C1orf61), mRNA [NM_006365]					chromosome 1 open reading frame 61
A_33_P3209457	1		Ribose-phosphate pyrophosphokinase 1 (EC 2.7.6.1)(Phosphoribosyl pyrophosphate synthetase I)(PRS-I)(PPRibP) [Source:UniProtKB/Swiss-Prot;Acc:P60891] [ENST00000372419]	106884354	chrX	106884295	+
A_24_P29117	1	SLC26A1	Homo sapiens solute carrier family 26 (sulfate transporter), member 1 (SLC26A1), transcript variant 2, mRNA [NM_134425]	973280	chr4	973221	-	solute carrier family 26 (sulfate transporter), member 1
A_23_P144656	1	CDH10	Homo sapiens cadherin 10, type 2 (T2-cadherin) (CDH10), mRNA [NM_006727]	24487499	chr5	24487440	-	cadherin 10, type 2 (T2-cadherin)
A_23_P41599	1	PCDHB8	Homo sapiens protocadherin beta 8 (PCDHB8), mRNA [NM_019120]	140559909	chr5	140559850	+	protocadherin beta 8
A_33_P3268853	1			525522	chr6	525463	+
A_33_P3329765	1			59522591	chr2	59522532	-
A_33_P3320683	1			37635855	chr10	37635796	+
A_23_P155969	1	PLK4	Homo sapiens polo-like kinase 4 (Drosophila) (PLK4), mRNA [NM_014264]	128816241	chr4	128816182	+	polo-like kinase 4 (Drosophila)
A_33_P3282988	1	LOC100131582	PREDICTED: Homo sapiens hypothetical protein LOC100131582 (LOC100131582), miscRNA [XR_078828]	704843	chr16	704784	-	hypothetical protein LOC100131582
A_23_P62099	1	MAGEC2	Homo sapiens melanoma antigen family C, 2 (MAGEC2), mRNA [NM_016249]	141290382	chrX	141290323	-	melanoma antigen family C, 2
A_24_P99046	1	STK38L	Homo sapiens serine/threonine kinase 38 like (STK38L), mRNA [NM_015000]	27478454	chr12	27478395	+	serine/threonine kinase 38 like
A_24_P267522	1	ZNF585A	Homo sapiens zinc finger protein 585A (ZNF585A), transcript variant 1, mRNA [NM_152655]	37641650	chr19	37641591	-	zinc finger protein 585A
A_23_P140928	1	TMC7	Homo sapiens transmembrane channel-like 7 (TMC7), transcript variant 1, mRNA [NM_024847]	19074069	chr16	19074010	+	transmembrane channel-like 7
A_33_P3409266	1	GAFA2	FGF-2 activity-associated protein 2HCG1980070 ; [Source:UniProtKB/TrEMBL;Acc:Q96PS3] [ENST00000452654]	81497936	chr16	81497877	-	FGF-2 activity-associated protein 2
A_33_P3253304	1	LOC100270710	Homo sapiens hypothetical LOC100270710 (LOC100270710), non-coding RNA [NR_026754]	99477277	chr10	99477218	-	hypothetical LOC100270710
A_33_P3283718	1	LOC285696	Homo sapiens cDNA FLJ43202 fis, clone FEBRA2008360 [AK125192]	17169440	chr5	17169381	-	hypothetical LOC285696
A_33_P3391542	1			87563975	chr12	87563916	-
A_24_P93720	1	LOC645984	Homo sapiens cDNA FLJ38117 fis, clone D3OST2003797. [AK095436]	31217943	chr10	31217884	-	hypothetical LOC645984
A_24_P374427	1	ZDHHC21	Homo sapiens zinc finger, DHHC-type containing 21 (ZDHHC21), mRNA [NM_178566]	14617312	chr9	14617253	-	zinc finger, DHHC-type containing 21
A_33_P3880078	1	LOC100133308	Homo sapiens Ras suppressor protein 1 pseudogene (LOC100133308), non-coding RNA [NR_024472]	45595673	chr10	45595614	-	Ras suppressor protein 1 pseudogene
A_33_P3305731	1	NINL	Homo sapiens ninein-like (NINL), mRNA [NM_025176]	25442259	chr20	25442200	-	ninein-like
A_33_P3273143	1		Solute carrier family 35 member E4 [Source:UniProtKB/Swiss-Prot;Acc:Q6ICL7] [ENST00000300385]	31045225	chr22	31045166	+
A_23_P218047	1	KRT5	Homo sapiens keratin 5 (KRT5), mRNA [NM_000424]	52908681	chr12	52908622	-	keratin 5
A_24_P350261	1
A_33_P3313680	1	DGKB	Homo sapiens diacylglycerol kinase, beta 90kDa (DGKB), transcript variant 1, mRNA [NM_004080]	14184734	chr7	14184675	-	diacylglycerol kinase, beta 90kDa
A_23_P47058	1	CUZD1	Homo sapiens CUB and zona pellucida-like domains 1 (CUZD1), mRNA [NM_022034]	124591875	chr10	124591816	-	CUB and zona pellucida-like domains 1
A_32_P199767	1	ZNF630	Homo sapiens zinc finger protein 630 (ZNF630), mRNA [NM_001037735]	47918269	chrX	47918210	-	zinc finger protein 630
A_33_P3419113	1	PRY2	Homo sapiens PTPN13-like, Y-linked 2 (PRY2), mRNA [NM_001002758]	24242151	chrY	24242092	-	PTPN13-like, Y-linked 2
A_23_P342000	1	RBM11	Homo sapiens RNA binding motif protein 11 (RBM11), mRNA [NM_144770]	15600602	chr21	15600543	+	RNA binding motif protein 11
A_33_P3411260	1	LOC100288884	Homo sapiens cDNA FLJ42128 fis, clone TESTI2013382 [AK124122]	10607057	chr21	10606998	+	hypothetical LOC100288884
A_33_P3364641	1		Putative uncharacterized protein FLJ42213 [Source:UniProtKB/Swiss-Prot;Acc:Q6ZVQ6] [ENST00000378108]	42749125	chr19	42749066	+
A_33_P3335661	1	FAM55B	Homo sapiens family with sequence similarity 55, member B (FAM55B), mRNA [NM_182495]	114577511	chr11	114577452	+	family with sequence similarity 55, member B
A_33_P3251518	1		Pyrroline-5-carboxylate reductase 2 (P5C reductase 2)(P5CR 2)(EC 1.5.1.2) [Source:UniProtKB/Swiss-Prot;Acc:Q96C36] [ENST00000366823]	226111241	chr1	226111182	-
A_33_P3255627	1	ZNF780A	Homo sapiens zinc finger protein 780A (ZNF780A), transcript variant 4, mRNA [NM_001142579]	40578823	chr19	40578764	-	zinc finger protein 780A
A_33_P3313617	1	LOC400759	Homo sapiens interferon-induced guanylate-binding protein 1 pseudogene (LOC400759), non-coding RNA [NR_003133]	89890440	chr1	89890381	+	interferon-induced guanylate-binding protein 1 pseudogene
A_23_P35343	1	ZNF248	Homo sapiens zinc finger protein 248 (ZNF248), mRNA [NM_021045]	38118448	chr10	38118389	-	zinc finger protein 248
A_23_P165521	1	STRN	Homo sapiens striatin, calmodulin binding protein (STRN), mRNA [NM_003162]	37076627	chr2	37076568	-	striatin, calmodulin binding protein
A_33_P3276062	1			1139814	chr4	1139755	+
A_23_P322756	1	TET1	Homo sapiens tet oncogene 1 (TET1), mRNA [NM_030625]	70453575	chr10	70453516	+	tet oncogene 1
A_33_P3353752	1	LOC642781	PREDICTED: Homo sapiens hypothetical LOC642781 (LOC642781), miscRNA [XR_041531]	58336612	chr5	58336553	+	hypothetical LOC642781
A_33_P3348469	1	ANKRD13C	Homo sapiens ankyrin repeat domain 13C (ANKRD13C), mRNA [NM_030816]	70724745	chr1	70724686	-	ankyrin repeat domain 13C
A_32_P129419	1	NARG2	Homo sapiens NMDA receptor regulated 2 (NARG2), transcript variant 1, mRNA [NM_024611]	60712848	chr15	60712789	-	NMDA receptor regulated 2
A_33_P3300985	1	KRTAP21-1	Keratin-associated protein 21-1 [Source:UniProtKB/Swiss-Prot;Acc:Q3LI58] [ENST00000335093]	32127240	chr21	32127181	-	keratin associated protein 21-1
A_24_P66337	1		Lysocardiolipin acyltransferase 1 (EC 2.3.1.51)(EC 2.3.1.-)(Acyl-CoA:lysocardiolipin acyltransferase 1)(1-acylglycerol-3-phosphate O-acyltransferase 8)(1-AGP acyltransferase 8)(1-AGPAT 8) [Source:UniProtKB/Swiss-Prot;Acc:Q6UWP7] [ENST00000319406]	30830261	chr2	30830202	+
A_33_P3325826	1
A_23_P344578	1	FAM154A	Homo sapiens family with sequence similarity 154, member A (FAM154A), mRNA [NM_153707]	18927974	chr9	18927915	-	family with sequence similarity 154, member A
A_24_P932594	1	ULK2	Homo sapiens unc-51-like kinase 2 (C. elegans) (ULK2), transcript variant 1, mRNA [NM_014683]	19674685	chr17	19674626	-	unc-51-like kinase 2 (C. elegans)
A_24_P58488	1	C2orf73	Homo sapiens chromosome 2 open reading frame 73 (C2orf73), mRNA [NM_001100396]	54587675	chr2	54587616	+	chromosome 2 open reading frame 73
A_33_P3231120	1	CASD1	Homo sapiens CAS1 domain containing 1 (CASD1), mRNA [NM_022900]	94176479	chr7	94176420	+	CAS1 domain containing 1
A_33_P3354688	1	LOC730236	PREDICTED: Homo sapiens hypothetical LOC730236 (LOC730236), mRNA [XM_001714412]	67806067	chr13	67806008	+	hypothetical LOC730236
A_23_P21120	1	MED14	Mediator of RNA polymerase II transcription subunit 14 (Mediator complex subunit 14)(Cofactor required for Sp1 transcriptional activation subunit 2)(CRSP complex subunit 2)(Transcriptional coactivator CRSP150)(Vitamin D3 receptor-interacting protein complex 150 kDa component)(DRIP150)(Thyroid hormone receptor-associated protein complex 170 kDa component)(Trap170)(Activator-recruited cofactor 150 …	40508173	chrX	40508114	-	mediator complex subunit 14
A_33_P3329686	1	2011-09-05	Homo sapiens septin 5 (SEPT5), mRNA [NM_002688]	19709425	chr22	19709366	+	septin 5
A_33_P3307144	1	GRIK2	Homo sapiens glutamate receptor, ionotropic, kainate 2 (GRIK2), transcript variant 1, mRNA [NM_021956]	102376420	chr6	102376361	+	glutamate receptor, ionotropic, kainate 2
A_33_P3723827	1			200343410	chr1	200343351	+
A_23_P61406	1	SHC3	Homo sapiens SHC (Src homology 2 domain containing) transforming protein 3 (SHC3), mRNA [NM_016848]	91628173	chr9	91628114	-	SHC (Src homology 2 domain containing) transforming protein 3
A_23_P205428	1	FOXG1	Homo sapiens forkhead box G1 (FOXG1), mRNA [NM_005249]	29238648	chr14	29238589	+	forkhead box G1
A_24_P6428	1	C20orf177	Homo sapiens chromosome 20 open reading frame 177 (C20orf177), mRNA [NM_022106]	58521926	chr20	58521867	+	chromosome 20 open reading frame 177
A_33_P3349676	1		PREDICTED: Homo sapiens hypothetical LOC100132068 (LOC100132068), mRNA [XM_001717573]	72992283	chr16	72992224	+
A_33_P3262625	1	CECR7	Homo sapiens cat eye syndrome chromosome region, candidate 7 (non-protein coding) (CECR7), non-coding RNA [NR_015352]	17539682	chr22	17539623	+	cat eye syndrome chromosome region, candidate 7 (non-protein coding)
A_23_P128094	1	ABCB9	Homo sapiens ATP-binding cassette, sub-family B (MDR/TAP), member 9 (ABCB9), transcript variant 1, mRNA [NM_019625]	123414131	chr12	123414072	-	ATP-binding cassette, sub-family B (MDR/TAP), member 9
A_23_P331700	1	SRRM3	Homo sapiens serine/arginine repetitive matrix 3 (SRRM3), mRNA [NM_001110199]	75916275	chr7	75916216	+	serine/arginine repetitive matrix 3
A_33_P3504218	1	FLJ27255	Homo sapiens cDNA clone IMAGE:40146632 [BC130601]	160009574	chr6	160009515	-	hypothetical LOC401281
A_33_P3228807	1	SPEG	Homo sapiens SPEG complex locus (SPEG), mRNA [NM_005876]	220329322	chr2	220329263	+	SPEG complex locus
A_23_P415061	1	FAM104B	Homo sapiens family with sequence similarity 104, member B (FAM104B), transcript variant 1, mRNA [NM_138362]	55170272	chrX	55170213	-	family with sequence similarity 104, member B
A_33_P3285132	1	ZNF599	Homo sapiens zinc finger protein 599 (ZNF599), mRNA [NM_001007248]	35250283	chr19	35250224	-	zinc finger protein 599
A_33_P3234025	1		Putative uncharacterized protein C1orf196 [Source:UniProtKB/Swiss-Prot;Acc:B1AJZ1] [ENST00000401953]	14507087	chr1	14507028	+
A_33_P3339361	1	ARHGAP11A	Homo sapiens Rho GTPase activating protein 11A (ARHGAP11A), transcript variant 2, mRNA [NM_199357]	32928143	chr15	32928084	+	Rho GTPase activating protein 11A
A_33_P3224675	1		tRNA guanosine-2'-O-methyltransferase TRM13 homolog (EC 2.1.1.-)(tRNA [Gm4] methyltransferase)(Coiled-coil domain-containing protein 76) [Source:UniProtKB/Swiss-Prot;Acc:Q9NUP7] [ENST00000370139]	100606368	chr1	100606309	+
A_23_P91636	1	POM121L9P	Homo sapiens POM121 membrane glycoprotein-like 9 (rat) pseudogene (POM121L9P), non-coding RNA [NR_003714]	24661154	chr22	24661095	+	POM121 membrane glycoprotein-like 9 (rat) pseudogene
A_33_P3268798	1	ADAT2	Homo sapiens adenosine deaminase, tRNA-specific 2, TAD2 homolog (S. cerevisiae) (ADAT2), mRNA [NM_182503]	143744180	chr6	143744121	-	adenosine deaminase, tRNA-specific 2, TAD2 homolog (S. cerevisiae)
A_32_P229132	1	FMN2	Homo sapiens formin 2 (FMN2), mRNA [NM_020066]	240637733	chr1	240637674	+	formin 2
A_24_P330796	1	MKS1	Homo sapiens Meckel syndrome, type 1 (MKS1), transcript variant 1, mRNA [NM_017777]					Meckel syndrome, type 1
A_23_P88262	1		Putative uncharacterized protein ENSP00000374955 [Source:UniProtKB/TrEMBL;Acc:A6NEV5] [ENST00000390448]	22509350	chr14	22509291	+
A_23_P19650	1	VIP	Homo sapiens vasoactive intestinal peptide (VIP), transcript variant 1, mRNA [NM_003381]	153077355	chr6	153077296	+	vasoactive intestinal peptide
A_33_P3352727	1	C20orf173	Homo sapiens chromosome 20 open reading frame 173 (C20orf173), transcript variant 2, transcribed RNA [NR_026933]	34108653	chr20	34108594	-	chromosome 20 open reading frame 173
A_33_P3260634	1	PLCB4	Homo sapiens phospholipase C, beta 4 (PLCB4), transcript variant 1, mRNA [NM_000933]	9461415	chr20	9461356	+	phospholipase C, beta 4
A_24_P238131	1	SUSD5	Homo sapiens sushi domain containing 5 (SUSD5), mRNA [NM_015551]	33192175	chr3	33192116	-	sushi domain containing 5
A_23_P56298	1	ZNF430	Homo sapiens zinc finger protein 430 (ZNF430), mRNA [NM_025189]	21240688	chr19	21240629	+	zinc finger protein 430
A_23_P24149	1	SLC39A12	Homo sapiens solute carrier family 39 (zinc transporter), member 12 (SLC39A12), transcript variant 2, mRNA [NM_152725]	18292208	chr10	18292149	+	solute carrier family 39 (zinc transporter), member 12
A_33_P3230254	1	NCAPG	Homo sapiens non-SMC condensin I complex, subunit G (NCAPG), mRNA [NM_022346]	17846485	chr4	17846426	+	non-SMC condensin I complex, subunit G
A_33_P3421656	1	TINAG	Homo sapiens tubulointerstitial nephritis antigen (TINAG), mRNA [NM_014464]	54185439	chr6	54185380	+	tubulointerstitial nephritis antigen
A_33_P3247559	1	FNDC7	Homo sapiens fibronectin type III domain containing 7 (FNDC7), mRNA [NM_001144937]	109285349	chr1	109285290	+	fibronectin type III domain containing 7
A_32_P49199	1	PGR	Homo sapiens progesterone receptor (PGR), mRNA [NM_000926]	100900917	chr11	100900858	-	progesterone receptor
A_32_P148745	1	VWDE	Homo sapiens von Willebrand factor D and EGF domains (VWDE), mRNA [NM_001135924]	12373186	chr7	12373127	-	von Willebrand factor D and EGF domains
A_23_P111361	1	PPIL6	Homo sapiens peptidylprolyl isomerase (cyclophilin)-like 6 (PPIL6), transcript variant 1, mRNA [NM_173672]	109714104	chr6	109714045	-	peptidylprolyl isomerase (cyclophilin)-like 6
A_33_P3393504	1	S100A7A	Protein S100-A7A (S100 calcium-binding protein A7A)(S100 calcium-binding protein A7-like 1)(S100 calcium-binding protein A15) [Source:UniProtKB/Swiss-Prot;Acc:Q86SG5] [ENST00000329256]	153390529	chr1	153390470	+	S100 calcium binding protein A7A
A_33_P3236813	1	GPR19	Homo sapiens G protein-coupled receptor 19 (GPR19), mRNA [NM_006143]	12814162	chr12	12814103	-	G protein-coupled receptor 19
A_23_P510	1	PLD5	Homo sapiens phospholipase D family, member 5 (PLD5), mRNA [NM_152666]	242252958	chr1	242252899	-	phospholipase D family, member 5
A_23_P357794	1	MTBP	Homo sapiens Mdm2, transformed 3T3 cell double minute 2, p53 binding protein (mouse) binding protein, 104kDa (MTBP), mRNA [NM_022045]					Mdm2, transformed 3T3 cell double minute 2, p53 binding protein (mouse) binding protein, 104kDa
A_33_P3764663	1	MKRNP6	Homo sapiens makorin ring finger protein pseudogene 6, mRNA (cDNA clone IMAGE:5278542). [BC067894]	88176017	chr12	88175958	-	makorin ring finger protein pseudogene 6
A_23_P149858	1	ELOVL3	Homo sapiens elongation of very long chain fatty acids (FEN1/Elo2, SUR4/Elo3, yeast)-like 3 (ELOVL3), mRNA [NM_152310]	103988929	chr10	103988870	+	elongation of very long chain fatty acids (FEN1/Elo2, SUR4/Elo3, yeast)-like 3
A_33_P3254535	1	LOC100130642	Homo sapiens cDNA FLJ42255 fis, clone TKIDN2009889. [AK124249]	46874508	chr2	46874449	+	hypothetical LOC100130642
A_23_P325625	1	SCAI	Homo sapiens suppressor of cancer cell invasion (SCAI), transcript variant 1, mRNA [NM_173690]					suppressor of cancer cell invasion
A_24_P391574	1	LDLRAD3	Homo sapiens low density lipoprotein receptor class A domain containing 3 (LDLRAD3), mRNA [NM_174902]	36252456	chr11	36252397	+	low density lipoprotein receptor class A domain containing 3
A_24_P26792	1	TRPM6	Homo sapiens transient receptor potential cation channel, subfamily M, member 6 (TRPM6), mRNA [NM_017662]					transient receptor potential cation channel, subfamily M, member 6
A_33_P3368695	1	HES7	Homo sapiens hairy and enhancer of split 7 (Drosophila) (HES7), transcript variant 1, mRNA [NM_001165967]	8024359	chr17	8024300	-	hairy and enhancer of split 7 (Drosophila)
A_33_P3226357	1	FOXE1	Homo sapiens forkhead box E1 (thyroid transcription factor 2) (FOXE1), mRNA [NM_004473]	100618975	chr9	100618916	+	forkhead box E1 (thyroid transcription factor 2)
A_24_P99090	1	CKAP2	Homo sapiens cytoskeleton associated protein 2 (CKAP2), transcript variant 1, mRNA [NM_018204]	53035922	chr13	53035863	+	cytoskeleton associated protein 2
A_33_P3352712	1	CDR2L	Homo sapiens cerebellar degeneration-related protein 2-like (CDR2L), mRNA [NM_014603]	73000169	chr17	73000110	+	cerebellar degeneration-related protein 2-like
A_23_P12199	1	FAM46B	Homo sapiens family with sequence similarity 46, member B (FAM46B), mRNA [NM_052943]	27332155	chr1	27332096	-	family with sequence similarity 46, member B
A_23_P214208	1	CNR1	Homo sapiens cannabinoid receptor 1 (brain) (CNR1), transcript variant 2, mRNA [NM_033181]	88850041	chr6	88849982	-	cannabinoid receptor 1 (brain)
A_33_P3267859	1	OR51A4	Homo sapiens olfactory receptor, family 51, subfamily A, member 4 (OR51A4), mRNA [NM_001005329]	4967477	chr11	4967418	-	olfactory receptor, family 51, subfamily A, member 4
A_33_P3232354	1	BTBD8	Homo sapiens BTB (POZ) domain containing 8 (BTBD8), mRNA [NM_183242]	92604979	chr1	92604920	+	BTB (POZ) domain containing 8
A_23_P206661	1	NQO1	Homo sapiens NAD(P)H dehydrogenase, quinone 1 (NQO1), transcript variant 1, mRNA [NM_000903]	69744333	chr16	69744274	-	NAD(P)H dehydrogenase, quinone 1
A_33_P3382634	1
A_33_P3257518	1			62121292	chr14	62121233	+
A_33_P3248638	1	C9orf47	Homo sapiens chromosome 9 open reading frame 47 (C9orf47), transcript variant 1, mRNA [NM_001001938]	91606928	chr9	91606869	+	chromosome 9 open reading frame 47
A_33_P3305749	1	RARB	Homo sapiens retinoic acid receptor, beta (RARB), transcript variant 1, mRNA [NM_000965]	25636168	chr3	25636109	+	retinoic acid receptor, beta
A_23_P351667	1	ADAM23	Homo sapiens ADAM metallopeptidase domain 23 (ADAM23), mRNA [NM_003812]	207482434	chr2	207482375	+	ADAM metallopeptidase domain 23
A_33_P3313864	1	LOC100129878	PREDICTED: Homo sapiens hypothetical protein LOC100129878 (LOC100129878), miscRNA [XR_078541]	46574834	chr18	46574775	+	hypothetical protein LOC100129878
A_33_P3230995	1			86354154	chr8	86354095	-
A_33_P3246258	1		cDNA FLJ26009 fis, clone HRT03250 [Source:UniProtKB/TrEMBL;Acc:Q6ZPD4] [ENST00000400449]	43314197	chr21	43314138	-
A_23_P328766	1	ZNF519	Homo sapiens zinc finger protein 519 (ZNF519), mRNA [NM_145287]	14105476	chr18	14105417	-	zinc finger protein 519
A_33_P3322307	1	DDX11	Homo sapiens DEAD/H (Asp-Glu-Ala-Asp/His) box polypeptide 11 (CHL1-like helicase homolog, S. cerevisiae) (DDX11), transcript variant 3, mRNA [NM_152438]	9572145	chr12	9572086	-	DEAD/H (Asp-Glu-Ala-Asp/His) box polypeptide 11 (CHL1-like helicase homolog, S. cerevisiae)
A_32_P232192	1		DIS3-like exonuclease 2 (EC 3.1.13.-) [Source:UniProtKB/Swiss-Prot;Acc:Q8IYB7] [ENST00000273009]	233208675	chr2	233208616	+
A_33_P3404221	1		DEP domain-containing protein 1A [Source:UniProtKB/Swiss-Prot;Acc:Q5TB30] [ENST00000370964]	68944643	chr1	68944584	-
A_33_P3343800	1		Protein TSSC1 (Tumor-suppressing subchromosomal transferable fragment candidate gene 1 protein)(Tumor-suppressing STF cDNA 1 protein) [Source:UniProtKB/Swiss-Prot;Acc:Q53HC9] [ENST00000443925]	3211795	chr2	3211736	-
A_23_P150467	1	OR5I1	Homo sapiens olfactory receptor, family 5, subfamily I, member 1 (OR5I1), mRNA [NM_006637]	55703231	chr11	55703172	-	olfactory receptor, family 5, subfamily I, member 1
A_33_P3304268	1	LOC643327	PREDICTED: Homo sapiens hypothetical LOC643327 (LOC643327), miscRNA [XR_041724]	3456009	chr6	3455950	+	hypothetical LOC643327
A_23_P206626	1	SCNN1G	Homo sapiens sodium channel, nonvoltage-gated 1, gamma (SCNN1G), mRNA [NM_001039]	23227605	chr16	23227547	+	sodium channel, nonvoltage-gated 1, gamma
A_24_P365506	1	FERMT1	Homo sapiens fermitin family homolog 1 (Drosophila) (FERMT1), mRNA [NM_017671]	6068519	chr20	6068460	-	fermitin family homolog 1 (Drosophila)
A_33_P3312384	1	C21orf34	Homo sapiens chromosome 21 open reading frame 34 (C21orf34), transcript variant 1, non-coding RNA [NR_027790]	17979542	chr21	17979483	+	chromosome 21 open reading frame 34
A_23_P92467	1	QRFPR	Homo sapiens pyroglutamylated RFamide peptide receptor (QRFPR), mRNA [NM_198179]	122250849	chr4	122250790	-	pyroglutamylated RFamide peptide receptor
A_33_P3340769	1	ADAM9	Homo sapiens ADAM metallopeptidase domain 9 (meltrin gamma) (ADAM9), transcript variant 1, mRNA [NM_003816]	38962777	chr8	38962718	+	ADAM metallopeptidase domain 9 (meltrin gamma)
A_24_P88696	1	SCG2	Homo sapiens secretogranin II (chromogranin C) (SCG2), mRNA [NM_003469]	224462528	chr2	224462469	-	secretogranin II (chromogranin C)
A_23_P216622	1	FKTN	Homo sapiens fukutin (FKTN), transcript variant 1, mRNA [NM_001079802]	108402503	chr9	108402444	+	fukutin
A_32_P530933	1	PYGO1	Homo sapiens pygopus homolog 1 (Drosophila) (PYGO1), mRNA [NM_015617]	55838894	chr15	55838835	-	pygopus homolog 1 (Drosophila)
A_24_P315346	1	POM121L8P	Homo sapiens POM121 membrane glycoprotein-like 8 (rat) pseudogene (POM121L8P), non-coding RNA [NR_024583]	23970539	chr20	23970480	+	POM121 membrane glycoprotein-like 8 (rat) pseudogene
A_23_P250136	1	GRIK2	Homo sapiens glutamate receptor, ionotropic, kainate 2 (GRIK2), transcript variant 2, mRNA [NM_175768]	102516680	chr6	102516621	+	glutamate receptor, ionotropic, kainate 2
A_33_P3415280	1	CABYR	Homo sapiens calcium binding tyrosine-(Y)-phosphorylation regulated (CABYR), transcript variant 1, mRNA [NM_012189]	21736767	chr18	21736708	+	calcium binding tyrosine-(Y)-phosphorylation regulated
A_23_P140290	1	RTN1	Homo sapiens reticulon 1 (RTN1), transcript variant 1, mRNA [NM_021136]					reticulon 1
A_33_P3256425	1	BICD1	Homo sapiens bicaudal D homolog 1 (Drosophila) (BICD1), transcript variant 1, mRNA [NM_001714]	32531141	chr12	32531082	+	bicaudal D homolog 1 (Drosophila)
A_24_P124558	1	HOXC8	Homo sapiens homeobox C8 (HOXC8), mRNA [NM_022658]	54406370	chr12	54406311	+	homeobox C8
A_33_P3284883	1	MOBKL2B	Homo sapiens MOB1, Mps One Binder kinase activator-like 2B (yeast) (MOBKL2B), mRNA [NM_024761]	27359092	chr9	27359033	-	MOB1, Mps One Binder kinase activator-like 2B (yeast)
A_24_P50368	1	BLID	Homo sapiens BH3-like motif containing, cell death inducer (BLID), nuclear gene encoding mitochondrial protein, mRNA [NM_001001786]	121986373	chr11	121986314	-	BH3-like motif containing, cell death inducer
A_33_P3302861	1	RPGRIP1L	Homo sapiens RPGRIP1-like (RPGRIP1L), transcript variant 1, mRNA [NM_015272]	53633893	chr16	53633834	-	RPGRIP1-like
A_33_P3337981	1	FIG4	Homo sapiens FIG4 homolog, SAC1 lipid phosphatase domain containing (S. cerevisiae) (FIG4), mRNA [NM_014845]	110098261	chr6	110098202	+	FIG4 homolog, SAC1 lipid phosphatase domain containing (S. cerevisiae)
A_23_P80662	1	SOX14	Homo sapiens SRY (sex determining region Y)-box 14 (SOX14), mRNA [NM_004189]	137483803	chr3	137483744	+	SRY (sex determining region Y)-box 14
A_24_P277615	1	TRIM7	Homo sapiens tripartite motif-containing 7 (TRIM7), transcript variant 2, mRNA [NM_203297]	180621733	chr5	180621674	-	tripartite motif-containing 7
A_24_P147242	1	A2BP1	Homo sapiens ataxin 2-binding protein 1 (A2BP1), transcript variant 3, mRNA [NM_145893]	7761455	chr16	7761396	+	ataxin 2-binding protein 1
A_23_P501770	1	ATRIP	Homo sapiens ATR interacting protein (ATRIP), transcript variant 2, mRNA [NM_032166]					ATR interacting protein
A_33_P3404676	1		Angiomotin [Source:UniProtKB/Swiss-Prot;Acc:Q4VCS5] [ENST00000371958]	112023669	chrX	112023610	-
A_33_P3277198	1	CHST10	Homo sapiens carbohydrate sulfotransferase 10 (CHST10), mRNA [NM_004854]	101009766	chr2	101009707	-	carbohydrate sulfotransferase 10
A_33_P3325502	1	ARHGAP29	Homo sapiens Rho GTPase activating protein 29 (ARHGAP29), mRNA [NM_004815]	94634524	chr1	94634465	-	Rho GTPase activating protein 29
A_23_P146849	1	APBA2	Homo sapiens amyloid beta (A4) precursor protein-binding, family A, member 2 (APBA2), transcript variant 1, mRNA [NM_005503]	29410012	chr15	29409953	+	amyloid beta (A4) precursor protein-binding, family A, member 2
A_33_P3223535	1		Uncharacterized protein ENSP00000382042 [Source:UniProtKB/Swiss-Prot;Acc:A8MWP6] [ENST00000428928]	18997100	chr17	18997041	+
A_24_P191847	1	PTCD2	Homo sapiens pentatricopeptide repeat domain 2 (PTCD2), mRNA [NM_024754]	71648534	chr5	71648475	+	pentatricopeptide repeat domain 2
A_23_P90855	1	FARP2	Homo sapiens FERM, RhoGEF and pleckstrin domain protein 2 (FARP2), mRNA [NM_014808]	242432430	chr2	242432371	+	FERM, RhoGEF and pleckstrin domain protein 2
A_33_P3236030	1		Rho GTPase-activating protein 24 (Rho-type GTPase-activating protein 24)(Filamin-A-associated RhoGAP)(FilGAP)(RhoGAP of 73 kDa)(p73RhoGAP)(RAC1- and CDC42-specific GTPase-activating protein of 72 kDa)(RC-GAP72)(Sarcoma antigen NY-SAR-88) [Source:UniProtKB/Swiss-Prot;Acc:Q8N264] [ENST00000380408]	86643142	chr4	86643083	+
A_33_P3369158	1	KIF3C	Homo sapiens kinesin family member 3C (KIF3C), mRNA [NM_002254]	26151681	chr2	26151622	-	kinesin family member 3C
A_33_P3219475	1	TMEFF1	Homo sapiens transmembrane protein with EGF-like and two follistatin-like domains 1 (TMEFF1), mRNA [NM_003692]	103339732	chr9	103339673	+	transmembrane protein with EGF-like and two follistatin-like domains 1
A_32_P133005	1	DCAF10	Homo sapiens DDB1 and CUL4 associated factor 10 (DCAF10), mRNA [NM_024345]	37867061	chr9	37867002	+	DDB1 and CUL4 associated factor 10
A_23_P216935	1	C9orf45	Homo sapiens chromosome 9 open reading frame 45 (C9orf45), non-coding RNA [NR_026677]	125872202	chr9	125872143	-	chromosome 9 open reading frame 45
A_33_P3336014	1	OR2T2	Homo sapiens olfactory receptor, family 2, subfamily T, member 2 (OR2T2), mRNA [NM_001004136]	248801695	chr1	248801636	-	olfactory receptor, family 2, subfamily T, member 2
A_33_P3329769	1	BEND6	Homo sapiens BEN domain containing 6 (BEND6), mRNA [NM_152731]	56857352	chr6	56857293	+	BEN domain containing 6
A_24_P237927	1	FAM102B	Homo sapiens family with sequence similarity 102, member B (FAM102B), mRNA [NM_001010883]					family with sequence similarity 102, member B
A_23_P43684	1	BNC2	Homo sapiens basonuclin 2 (BNC2), mRNA [NM_017637]	16419008	chr9	16418949	-	basonuclin 2
A_33_P3412320	1	LOC100128164	Homo sapiens four and a half LIM domains 1 pseudogene (LOC100128164), transcript variant 2, non-coding RNA [NR_024409]	169672077	chr3	169672018	-	four and a half LIM domains 1 pseudogene
A_33_P3376806	1	C10orf67	Homo sapiens chromosome 10 open reading frame 67 (C10orf67), mRNA [NM_153714]	23605725	chr10	23605666	-	chromosome 10 open reading frame 67
A_33_P3373388	1	GABRA1	Homo sapiens gamma-aminobutyric acid (GABA) A receptor, alpha 1 (GABRA1), transcript variant 3, mRNA [NM_001127644]	161326386	chr5	161326327	+	gamma-aminobutyric acid (GABA) A receptor, alpha 1
A_33_P3298092	1	LOC100131756	PREDICTED: Homo sapiens hypothetical LOC100131756 (LOC100131756), miscRNA [XR_078223]	43707287	chr1	43707228	-	hypothetical LOC100131756
A_33_P3310981	1	ZNF215	Homo sapiens zinc finger protein 215 (ZNF215), mRNA [NM_013250]	6977004	chr11	6976945	+	zinc finger protein 215
A_24_P91991	1	NAT8L	Homo sapiens N-acetyltransferase 8-like (GCN5-related, putative) (NAT8L), mRNA [NM_178557]	2067628	chr4	2067569	+	N-acetyltransferase 8-like (GCN5-related, putative)
A_33_P3356696	1	LOC100134409	PREDICTED: Homo sapiens similar to facioscapulohumeral muscular dystrophy (LOC100134409), mRNA [XM_001718943]					similar to putative DUX4 protein
A_23_P35092	1	IL19	Homo sapiens interleukin 19 (IL19), transcript variant 1, mRNA [NM_153758]	207010366	chr1	207010307	+	interleukin 19
A_24_P186342	1	ZFP14	Homo sapiens zinc finger protein 14 homolog (mouse) (ZFP14), mRNA [NM_020917]	36827646	chr19	36827587	-	zinc finger protein 14 homolog (mouse)
A_33_P3357678	1	LCTL	Homo sapiens lactase-like (LCTL), mRNA [NM_207338]	66840775	chr15	66840716	-	lactase-like
A_24_P940365	1		Uncharacterized protein FLJ35848 [Source:UniProtKB/Swiss-Prot;Acc:A2RUB1] [ENST00000409122]	42752585	chr17	42752526	+
A_33_P3368985	1	ANKRD30A	Homo sapiens ankyrin repeat domain 30A (ANKRD30A), mRNA [NM_052997]	37482180	chr10	37482121	+	ankyrin repeat domain 30A
A_33_P3362296	1		Potassium voltage-gated channel subfamily G member 1 (Voltage-gated potassium channel subunit Kv6.1)(kH2) [Source:UniProtKB/Swiss-Prot;Acc:Q9UIX4] [ENST00000396017]	49625278	chr20	49625219	-
A_24_P296254	1	ARHGAP11A	Homo sapiens Rho GTPase activating protein 11A (ARHGAP11A), transcript variant 1, mRNA [NM_014783]	32931291	chr15	32931232	+	Rho GTPase activating protein 11A
A_33_P3223965	1			9714192	chr21	9714133	+
A_33_P3789693	1	MGC24103	Homo sapiens hypothetical MGC24103, mRNA (cDNA clone MGC:24103 IMAGE:4613905), complete cds. [BC020879]	16526545	chr9	16526486	-	hypothetical MGC24103
A_23_P19030	1	ARSI	Homo sapiens arylsulfatase family, member I (ARSI), mRNA [NM_001012301]	149676709	chr5	149676650	-	arylsulfatase family, member I
A_33_P3489222	1	PTPN20B	Homo sapiens protein tyrosine phosphatase, non-receptor type 20B (PTPN20B), transcript variant 1, mRNA [NM_001042357]	46551713	chr10	46551654	-	protein tyrosine phosphatase, non-receptor type 20B
A_33_P3269636	1	SBSN	Homo sapiens suprabasin (SBSN), transcript variant 1, mRNA [NM_001166034]	36014331	chr19	36014272	-	suprabasin
A_23_P86532	1		Protein bicaudal C homolog 1 (Bic-C) [Source:UniProtKB/Swiss-Prot;Acc:Q9H694] [ENST00000425972]	60573839	chr10	60573780	+
A_33_P3212432	1	LOC100293406	PREDICTED: Homo sapiens similar to hCG2002986 (LOC100293406), mRNA [XM_002346043]					similar to hCG2002986
A_33_P3288125	1	LOC284395	PREDICTED: Homo sapiens hypothetical protein LOC284395 (LOC284395), mRNA [XM_378787]	29903850	chr19	29903791	-	hypothetical protein LOC284395
A_24_P794458	1	MOBP	Homo sapiens myelin-associated oligodendrocyte basic protein (MOBP), mRNA [NM_182935]	39557214	chr3	39557155	+	myelin-associated oligodendrocyte basic protein
A_24_P230540	1	RNF212	Homo sapiens ring finger protein 212 (RNF212), transcript variant 2, mRNA [NM_194439]	1090621	chr4	1090562	-	ring finger protein 212
A_23_P141939	1	OR7G3	Homo sapiens olfactory receptor, family 7, subfamily G, member 3 (OR7G3), mRNA [NM_001001958]	9237322	chr19	9237263	-	olfactory receptor, family 7, subfamily G, member 3
A_33_P3303697	1	CR2	Homo sapiens complement component (3d/Epstein Barr virus) receptor 2 (CR2), transcript variant 1, mRNA [NM_001006658]	207658899	chr1	207658840	+	complement component (3d/Epstein Barr virus) receptor 2
A_33_P3537861	1		Putative uncharacterized protein [Source:UniProtKB/TrEMBL;Acc:A8RZZ4] [ENST00000418443]	121376443	chrX	121376384	+
A_33_P3400843	1	C1QL4	Homo sapiens complement component 1, q subcomponent-like 4 (C1QL4), mRNA [NM_001008223]	49726319	chr12	49726260	-	complement component 1, q subcomponent-like 4
A_23_P156632	1	PGBD1	Homo sapiens piggyBac transposable element derived 1 (PGBD1), mRNA [NM_032507]	28269704	chr6	28269645	+	piggyBac transposable element derived 1
A_33_P3492087	1	LOC284191	Homo sapiens cDNA FLJ39879 fis, clone SPLEN2016069 [AK097198]	16879372	chr17	16879313	-	hypothetical protein LOC284191
A_33_P3382217	1		Kinesin-like protein KIF3A (Microtubule plus end-directed kinesin motor 3A) [Source:UniProtKB/Swiss-Prot;Acc:Q9Y496] [ENST00000403231]	132044659	chr5	132044600	-
A_24_P319684	1	CCDC121	Homo sapiens coiled-coil domain containing 121 (CCDC121), transcript variant 3, mRNA [NM_024584]	27849929	chr2	27849870	-	coiled-coil domain containing 121
A_24_P944427	1	SETD5	Homo sapiens SET domain containing 5 (SETD5), mRNA [NM_001080517]	9519348	chr3	9519289	+	SET domain containing 5
A_23_P167497	1	EFNA5	Homo sapiens ephrin-A5 (EFNA5), mRNA [NM_001962]	106716478	chr5	106716419	-	ephrin-A5
A_33_P3238280	1	ESYT3	Homo sapiens extended synaptotagmin-like protein 3 (ESYT3), mRNA [NM_031913]	138195169	chr3	138195110	+	extended synaptotagmin-like protein 3
A_23_P48803	1	TMOD2	Homo sapiens tropomodulin 2 (neuronal) (TMOD2), transcript variant 1, mRNA [NM_014548]	52101241	chr15	52101182	+	tropomodulin 2 (neuronal)
A_33_P3243692	1		Casein kinase I isoform gamma-1 (CKI-gamma 1)(EC 2.7.11.1) [Source:UniProtKB/Swiss-Prot;Acc:Q9HCP0] [ENST00000303032]	64481675	chr15	64481616	-
A_33_P3780286	1	LOC728192	Homo sapiens cDNA clone IMAGE:5284404 [BC042802]	107030941	chr13	107030882	+	hypothetical protein LOC728192
A_23_P212042	1	MFI2	Homo sapiens antigen p97 (melanoma associated) identified by monoclonal antibodies 133.2 and 96.5 (MFI2), transcript variant 1, mRNA [NM_005929]					antigen p97 (melanoma associated) identified by monoclonal antibodies 133.2 and 96.5
A_23_P70278	1	ROS1	Homo sapiens c-ros oncogene 1 , receptor tyrosine kinase (ROS1), mRNA [NM_002944]	117609672	chr6	117609613	-	c-ros oncogene 1 , receptor tyrosine kinase
A_33_P3394833	1	C3orf72	Homo sapiens chromosome 3 open reading frame 72 (C3orf72), mRNA [NM_001040061]	138672830	chr3	138672771	+	chromosome 3 open reading frame 72
A_24_P255845	1			16552865	chr12	16552804	-
A_33_P3373690	1	LOC100287738	PREDICTED: Homo sapiens hypothetical protein LOC100287738 (LOC100287738), mRNA [XM_002343238]	44734670	chr13	44734611	-	hypothetical protein LOC100287738
A_32_P204205	1	SIX4	Homo sapiens SIX homeobox 4 (SIX4), mRNA [NM_017420]	61176578	chr14	61176519	-	SIX homeobox 4
A_24_P260101	1	MME	Homo sapiens membrane metallo-endopeptidase (MME), transcript variant 2b, mRNA [NM_007289]	154900809	chr3	154900750	+	membrane metallo-endopeptidase
A_33_P3221313	1	CENPI	Homo sapiens centromere protein I (CENPI), mRNA [NM_006733]	100417976	chrX	100417917	+	centromere protein I
A_33_P3273068	1	ALX4	Homeobox protein aristaless-like 4 [Source:UniProtKB/Swiss-Prot;Acc:Q9H161] [ENST00000329255]	44282055	chr11	44281996	-	ALX homeobox 4
A_33_P3259303	1	LOC100128975	PREDICTED: Homo sapiens similar to zinc finger protein 626 (LOC100128975), mRNA [XM_001714791]	20048573	chr19	20048514	-	similar to zinc finger protein 626
A_33_P3224135	1		Ankyrin repeat domain-containing protein 42 [Source:UniProtKB/Swiss-Prot;Acc:Q8N9B4] [ENST00000393389]	82909683	chr11	82909624	+
A_33_P3266898	1	DSC3	Homo sapiens desmocollin 3 (DSC3), transcript variant Dsc3a, mRNA [NM_001941]	28576994	chr18	28576935	-	desmocollin 3
A_33_P3222689	1	H2BFM	Homo sapiens H2B histone family, member M (H2BFM), mRNA [NM_001164416]	103296835	chrX	103296776	+	H2B histone family, member M
A_33_P3331767	1	GDAP1L1	Homo sapiens ganglioside-induced differentiation-associated protein 1-like 1 (GDAP1L1), mRNA [NM_024034]	42885984	chr20	42885925	+	ganglioside-induced differentiation-associated protein 1-like 1
A_33_P3842551	1	IKZF2	Homo sapiens IKAROS family zinc finger 2 (Helios) (IKZF2), transcript variant 2, mRNA [NM_001079526]	213870837	chr2	213870778	-	IKAROS family zinc finger 2 (Helios)
A_24_P275199	1	KCNC1	Homo sapiens potassium voltage-gated channel, Shaw-related subfamily, member 1 (KCNC1), transcript variant A, mRNA [NM_001112741]	17804136	chr11	17804077	+	potassium voltage-gated channel, Shaw-related subfamily, member 1
A_24_P88775	1	ZNF514	Homo sapiens zinc finger protein 514 (ZNF514), mRNA [NM_032788]	95814209	chr2	95814150	-	zinc finger protein 514
A_33_P3253528	1	MED20	Homo sapiens mediator complex subunit 20 (MED20), mRNA [NM_004275]	41877159	chr6	41877100	-	mediator complex subunit 20
A_24_P247902	1	PCLO	Homo sapiens piccolo (presynaptic cytomatrix protein) (PCLO), transcript variant 2, mRNA [NM_014510]	82450678	chr7	82450619	-	piccolo (presynaptic cytomatrix protein)
A_24_P6674	1	WDR31	Homo sapiens WD repeat domain 31 (WDR31), transcript variant 1, mRNA [NM_001012361]	116078607	chr9	116078548	-	WD repeat domain 31
A_33_P3274514	1		Putative uncharacterized protein ENSP00000374951 [Source:UniProtKB/TrEMBL;Acc:A6NJ70] [ENST00000390444]	22459177	chr14	22459118	+
A_33_P3823466	1	LOC157931	Homo sapiens cDNA FLJ32712 fis, clone TESTI2000745 [AK057274]	137887700	chr9	137887641	+	hypothetical protein LOC157931
A_33_P3329043	1	LOC100133889	PREDICTED: Homo sapiens hypothetical LOC100133889 (LOC100133889), mRNA [XM_001724293]	1384086	chr6	1384027	-	hypothetical protein LOC100133889
A_33_P3387455	1	SFMBT2	Homo sapiens Scm-like with four mbt domains 2 (SFMBT2), mRNA [NM_001029880]	7409838	chr10	7409779	-	Scm-like with four mbt domains 2
A_33_P3411980	1		Target of Nesh-SH3 Precursor (Tarsh)(Nesh-binding protein)(NeshBP)(ABI gene family member 3-binding protein) [Source:UniProtKB/Swiss-Prot;Acc:Q7Z7G0] [ENST00000273339]	100535562	chr3	100535503	-
A_33_P3338634	1	SYT14	Homo sapiens synaptotagmin XIV (SYT14), transcript variant 1, mRNA [NM_001146261]	210334252	chr1	210334193	+	synaptotagmin XIV
A_33_P3209244	1		DB161231 THYMU3 Homo sapiens cDNA clone THYMU3041680 5', mRNA sequence [DB161231]	48228319	chr12	48228260	+
A_33_P3212415	1		Zinc finger protein 44 (Zinc finger protein KOX7)(Gonadotropin-inducible transcription repressor 2)(GIOT-2)(Zinc finger protein 58) [Source:UniProtKB/Swiss-Prot;Acc:P15621] [ENST00000393337]	12357991	chr19	12357932	-
A_23_P414281	1	C16orf71	Homo sapiens chromosome 16 open reading frame 71 (C16orf71), mRNA [NM_139170]	4799366	chr16	4799307	+	chromosome 16 open reading frame 71
A_23_P93105	1	GABRR2	Homo sapiens gamma-aminobutyric acid (GABA) receptor, rho 2 (GABRR2), mRNA [NM_002043]					gamma-aminobutyric acid (GABA) receptor, rho 2
A_33_P3422374	1	C6orf163	Homo sapiens chromosome 6 open reading frame 163 (C6orf163), mRNA [NM_001010868]	88075160	chr6	88075101	+	chromosome 6 open reading frame 163
A_23_P423482	1	FAM81A	Homo sapiens family with sequence similarity 81, member A (FAM81A), mRNA [NM_152450]	59814860	chr15	59814801	+	family with sequence similarity 81, member A
A_33_P3362372	1	LOC100293467	PREDICTED: Homo sapiens similar to hCG1737378 (LOC100293467), mRNA [XM_002346045]					similar to hCG1737378
A_33_P3392245	1	FAM178A	Homo sapiens family with sequence similarity 178, member A (FAM178A), transcript variant 2, mRNA [NM_001136123]	102719299	chr10	102719240	+	family with sequence similarity 178, member A
A_33_P3364849	1			103165780	chrX	103165721	-
A_33_P3306898	1	C11orf41	Homo sapiens chromosome 11 open reading frame 41 (C11orf41), mRNA [NM_012194]	33689700	chr11	33689641	+	chromosome 11 open reading frame 41
A_33_P3389852	1	BCAS3	Homo sapiens breast carcinoma amplified sequence 3 (BCAS3), transcript variant 2, mRNA [NM_017679]	59067406	chr17	59067347	+	breast carcinoma amplified sequence 3
A_23_P125809	1	ZCCHC12	Homo sapiens zinc finger, CCHC domain containing 12 (ZCCHC12), mRNA [NM_173798]	117960324	chrX	117960265	+	zinc finger, CCHC domain containing 12
A_33_P3314086	1	FAM48B2	Homo sapiens family with sequence similarity 48, member B2 (FAM48B2), mRNA [NM_001136233]	24329069	chrX	24329010	-	family with sequence similarity 48, member B2
A_33_P3493097	1	LOC648149	Homo sapiens cDNA FLJ41355 fis, clone BRAWH2016724. [AK123349]	210557061	chr2	210557002	+	hypothetical protein LOC648149
A_23_P433798	1	PODNL1	Homo sapiens podocan-like 1 (PODNL1), transcript variant 1, mRNA [NM_024825]	14043548	chr19	14043489	-	podocan-like 1
A_33_P3300332	1	hCG_2040054	PREDICTED: Homo sapiens hCG2040054 (LOC644093), mRNA [XM_001725480]	47756303	chr2	47756244	+	hCG2040054
A_33_P3236322	1	LOC100129869	PREDICTED: Homo sapiens hypothetical protein LOC100129869 (LOC100129869), mRNA [XM_001723822]	56533874	chr20	56533815	-	hypothetical protein LOC100129869
A_24_P359405	1	DTX3	Homo sapiens deltex homolog 3 (Drosophila) (DTX3), mRNA [NM_178502]	58001196	chr12	58001137	+	deltex homolog 3 (Drosophila)
A_33_P3423969	1	GBX2	Homo sapiens gastrulation brain homeobox 2 (GBX2), mRNA [NM_001485]	237074384	chr2	237074325	-	gastrulation brain homeobox 2
A_33_P3262969	1		Collagen alpha-6(IV) chain Precursor [Source:UniProtKB/Swiss-Prot;Acc:Q14031] [ENST00000358735]	107512369	chrX	107512310	-
A_33_P3626301	1	DPY19L2P1	Homo sapiens dpy-19-like 2 pseudogene 1 (C. elegans), mRNA (cDNA clone IMAGE:4838596). [BC066987]	35121190	chr7	35121131	-	dpy-19-like 2 pseudogene 1 (C. elegans)
A_23_P364837	1	VPS13D	Homo sapiens vacuolar protein sorting 13 homolog D (S. cerevisiae) (VPS13D), transcript variant 1, mRNA [NM_015378]	12571697	chr1	12571638	+	vacuolar protein sorting 13 homolog D (S. cerevisiae)
A_23_P500892	1	TUB	Homo sapiens tubby homolog (mouse) (TUB), transcript variant 1, mRNA [NM_003320]	8127199	chr11	8127140	+	tubby homolog (mouse)
A_23_P326414	1	LOC441177	Homo sapiens hypothetical LOC441177 (LOC441177), non-coding RNA [NR_027284]	166402768	chr6	166402709	+	hypothetical LOC441177
A_33_P3709327	1	LOC100144602	Homo sapiens hypothetical, mRNA (cDNA clone IMAGE:4429392), partial cds [BC017721]	66559103	chr4	66559044	+	hypothetical
A_32_P202759	1	FAM171B	Homo sapiens family with sequence similarity 171, member B (FAM171B), mRNA [NM_177454]	187611940	chr2	187611881	+	family with sequence similarity 171, member B
A_33_P3260034	1		Allograft inflammatory factor 1-like (Ionized calcium-binding adapter molecule 2) [Source:UniProtKB/Swiss-Prot;Acc:Q9BQI0] [ENST00000372297]	133973600	chr9	133973541	+
A_23_P5703	1	LYG2	Homo sapiens lysozyme G-like 2 (LYG2), mRNA [NM_175735]					lysozyme G-like 2
A_23_P92453	1	GSX2	Homo sapiens GS homeobox 2 (GSX2), mRNA [NM_133267]	54967888	chr4	54967829	+	GS homeobox 2
A_24_P110780	1	C1orf118	PREDICTED: Homo sapiens chromosome 1 open reading frame 118 (C1orf118), miscRNA [XR_041258]	78353507	chr1	78353448	-	chromosome 1 open reading frame 118
A_33_P3364443	1	LOC388279	PREDICTED: Homo sapiens hypothetical LOC388279 (LOC388279), mRNA [XM_373688]	54958929	chr16	54958870	-	hypothetical gene supported by AF275804
A_32_P109604	1	LOC100132733	PREDICTED: Homo sapiens similar to FLJ00310 protein (LOC100132733), mRNA [XM_001715342]	9769673	chr21	9769614	+	similar to FLJ00310 protein
A_33_P3331150	1		Putative uncharacterized protein ENSP00000375015 [Source:UniProtKB/TrEMBL;Acc:A6NKU8] [ENST00000390606]	106667725	chr14	106667666	-
A_32_P38645	1	RIMS4	Homo sapiens regulating synaptic membrane exocytosis 4 (RIMS4), mRNA [NM_182970]	43380733	chr20	43380674	-	regulating synaptic membrane exocytosis 4
A_33_P3408269	1	DEFB121	Homo sapiens defensin, beta 121 (DEFB121), mRNA [NM_001011878]	29992881	chr20	29992822	-	defensin, beta 121
A_33_P3821778	1	LOC643401	Homo sapiens hypothetical protein LOC340109, mRNA (cDNA clone IMAGE:5578073), partial cds [BC039509]	27486219	chr5	27486160	+	hypothetical protein LOC643401
A_23_P347777	1	SYCP2L	Homo sapiens synaptonemal complex protein 2-like (SYCP2L), mRNA [NM_001040274]					synaptonemal complex protein 2-like
A_33_P3377090	1			108387134	chr5	108387075	-
A_24_P376760	1	CA6	Homo sapiens carbonic anhydrase VI (CA6), mRNA [NM_001215]	9034750	chr1	9034691	+	carbonic anhydrase VI
A_23_P145424	1	KIAA1009	Homo sapiens KIAA1009 (KIAA1009), mRNA [NM_014895]	84834053	chr6	84833994	-	KIAA1009
A_24_P153820	1			71100982	chr16	71100923	-
A_33_P3402419	1			47163971	chr10	47163912	-
A_33_P3409974	1	THRB	Homo sapiens thyroid hormone receptor, beta (erythroblastic leukemia viral (v-erb-a) oncogene homolog 2, avian) (THRB), transcript variant 3, mRNA [NM_001128177]	24158704	chr3	24158645	-	thyroid hormone receptor, beta (erythroblastic leukemia viral (v-erb-a) oncogene homolog 2, avian)
A_23_P413760	1	P2RX5	Homo sapiens purinergic receptor P2X, ligand-gated ion channel, 5 (P2RX5), transcript variant 3, mRNA [NM_175081]	3599255	chr17	3599196	-	purinergic receptor P2X, ligand-gated ion channel, 5
A_33_P3280870	1	LOC646730	PREDICTED: Homo sapiens similar to hCG2036631 (LOC646730), mRNA [XM_933859]	141403966	chr3	141403907	+	similar to hCG2036631
A_33_P3309471	1	PTPRQ	Homo sapiens protein tyrosine phosphatase, receptor type, Q (PTPRQ), mRNA [NM_001145026]	81073798	chr12	81073739	+	protein tyrosine phosphatase, receptor type, Q
A_33_P3363710	1	LOC100128075	Homo sapiens cDNA FLJ27417 fis, clone WMC06579. [AK130927]	89734848	chr14	89734789	-	hypothetical protein LOC100128075
A_33_P3242369	1		Homo sapiens PP10881 mRNA, complete cds. [AF370399]	243788824	chr1	243788765	-
A_32_P14721	1	DNAH12	Homo sapiens dynein, axonemal, heavy chain 12 (DNAH12), transcript variant 1, mRNA [NM_178504]	57327856	chr3	57327797	-	dynein, axonemal, heavy chain 12
A_33_P3230166	1	NALCN	Homo sapiens sodium leak channel, non-selective (NALCN), mRNA [NM_052867]	101706223	chr13	101706164	-	sodium leak channel, non-selective
A_32_P119033	1	PLCXD3	Homo sapiens phosphatidylinositol-specific phospholipase C, X domain containing 3 (PLCXD3), mRNA [NM_001005473]	41307216	chr5	41307157	-	phosphatidylinositol-specific phospholipase C, X domain containing 3
A_33_P3417960	1	LOC645206	BX333175 Homo sapiens NEUROBLASTOMA COT 25-NORMALIZED Homo sapiens cDNA clone CS0DC021YM07 5-PRIME, mRNA sequence [BX333175]	28799100	chr3	28799040	+	hypothetical LOC645206
A_33_P3349927	1		GB	158695342	chr7	158695283	+
A_33_P3411122	1		Ribose-phosphate pyrophosphokinase 2 (EC 2.7.6.1)(Phosphoribosyl pyrophosphate synthetase II)(PRS-II)(PPRibP) [Source:UniProtKB/Swiss-Prot;Acc:P11908] [ENST00000489404]	12828474	chrX	12828415	+
A_23_P322395	1	ZSCAN1	Homo sapiens zinc finger and SCAN domain containing 1 (ZSCAN1), mRNA [NM_182572]	58565750	chr19	58565691	+	zinc finger and SCAN domain containing 1
A_33_P3365611	1	BTF3L4	Transcription factor BTF3 homolog 4 (Basic transcription factor 3-like 4) [Source:UniProtKB/Swiss-Prot;Acc:Q96K17] [ENST00000371599]	52556275	chr1	52556216	+	basic transcription factor 3-like 4
A_23_P429383	1	HOXD9	Homo sapiens homeobox D9 (HOXD9), mRNA [NM_014213]	176989088	chr2	176989029	+	homeobox D9
A_23_P105409	1	MAP3K12	Homo sapiens mitogen-activated protein kinase kinase kinase 12 (MAP3K12), mRNA [NM_006301]	53875961	chr12	53875902	-	mitogen-activated protein kinase kinase kinase 12
A_33_P3423210	1	LOC100134071	PREDICTED: Homo sapiens similar to EID2 protein (LOC100134071), mRNA [XM_001716210]	112475486	chr2	112475427	+	similar to EID2 protein
A_33_P3291524	1	ZNF534	Homo sapiens zinc finger protein 534 (ZNF534), transcript variant 2, mRNA [NM_001143939]	52942698	chr19	52942639	+	zinc finger protein 534
A_32_P126375	1	NHS	Homo sapiens Nance-Horan syndrome (congenital cataracts and dental anomalies) (NHS), transcript variant 1, mRNA [NM_198270]	17753539	chrX	17753480	+	Nance-Horan syndrome (congenital cataracts and dental anomalies)
A_33_P3329898	1		StAR-related lipid transfer protein 9 (START domain-containing protein 9)(StARD9) [Source:UniProtKB/Swiss-Prot;Acc:Q9P2P6] [ENST00000333475]	42964948	chr15	42964889	+
A_33_P3252003	1	KCNJ1	Homo sapiens potassium inwardly-rectifying channel, subfamily J, member 1 (KCNJ1), transcript variant rom-k5, mRNA [NM_153767]	128708786	chr11	128708727	-	potassium inwardly-rectifying channel, subfamily J, member 1
A_33_P3407400	1	SPEF2	Homo sapiens sperm flagellar 2 (SPEF2), transcript variant 2, mRNA [NM_144722]	35670344	chr5	35670285	+	sperm flagellar 2
A_33_P3262038	1	LOC728211	PREDICTED: Homo sapiens similar to G protein-coupled receptor 124 (LOC728211), miscRNA [XR_037218]	12075172	chr18	12075113	-	similar to G protein-coupled receptor 124
A_23_P36795	1	SYT1	Homo sapiens synaptotagmin I (SYT1), transcript variant 1, mRNA [NM_005639]	79843881	chr12	79843822	+	synaptotagmin I
A_23_P139192	1	GNG3	Homo sapiens guanine nucleotide binding protein (G protein), gamma 3 (GNG3), mRNA [NM_012202]	62475866	chr11	62475807	+	guanine nucleotide binding protein (G protein), gamma 3
A_33_P3381191	1	FOXRED2	Homo sapiens FAD-dependent oxidoreductase domain containing 2 (FOXRED2), transcript variant 1, mRNA [NM_024955]	36897397	chr22	36897338	-	FAD-dependent oxidoreductase domain containing 2
A_32_P67526	1	hCG_17324	Homo sapiens primary ciliary dyskinesia protein 1 (PCDP1), mRNA [NM_001029996]	120409613	chr2	120409554	+	primary ciliary dyskinesia protein 1
A_33_P3500631	1	LOC641364	Homo sapiens hypothetical protein LOC641364, mRNA (cDNA clone IMAGE:5273158) [BC040999]	139099296	chr4	139099237	+	hypothetical protein LOC641364
A_33_P3407062	1		Putative uncharacterized protein ENSP00000374975 [Source:UniProtKB/TrEMBL;Acc:A6NKE3] [ENST00000390468]	22789083	chr14	22789024	+
A_24_P102293	1	SLITRK5	Homo sapiens SLIT and NTRK-like family, member 5 (SLITRK5), mRNA [NM_015567]	88331645	chr13	88331586	+	SLIT and NTRK-like family, member 5
A_32_P94667	1	PDE4DIP	Homo sapiens phosphodiesterase 4D interacting protein (PDE4DIP), transcript variant 1, mRNA [NM_014644]	146491001	chr1	146490942	-	phosphodiesterase 4D interacting protein
A_33_P3253139	1	LOC100287919	PREDICTED: Homo sapiens similar to hCG2041551 (LOC100287919), miscRNA [XR_078371]	62862152	chr7	62862093	-	similar to hCG2041551
A_33_P3284039	1			61129094	chr11	61129035	+
A_33_P3405839	1	TPO	Homo sapiens thyroid peroxidase (TPO), transcript variant 5, mRNA [NM_175722]	1440089	chr2	1440030	+	thyroid peroxidase
A_33_P3271246	1	LOC100288842	PREDICTED: Homo sapiens similar to Putative UDP-GlcNAc:betaGal beta-1,3-N-acetylglucosaminyltransferase ENSP00000381720 (LOC100288842), mRNA [XM_002342951]	123561845	chr9	123561786	+	similar to Putative UDP-GlcNAc:betaGal beta-1,3-N-acetylglucosaminyltransferase ENSP00000381720
A_33_P3403474	1	FLJ41562	Homo sapiens similar to RIKEN cDNA 9930019B18 gene (FLJ41562), mRNA [NM_001129907]	69054301	chr4	69054242	-	similar to RIKEN cDNA 9930019B18 gene
A_32_P202013	1	FAM196A	Homo sapiens family with sequence similarity 196, member A (FAM196A), mRNA [NM_001039762]	128933884	chr10	128933825	-	family with sequence similarity 196, member A
A_33_P3346891	1	MYBL1	Homo sapiens v-myb myeloblastosis viral oncogene homolog (avian)-like 1 (MYBL1), transcript variant 2, mRNA [NM_001144755]	67514728	chr8	67514669	-	v-myb myeloblastosis viral oncogene homolog (avian)-like 1
A_24_P417706	1	MXD3	Homo sapiens MAX dimerization protein 3 (MXD3), transcript variant 2, mRNA [NM_001142935]	176732725	chr5	176732666	-	MAX dimerization protein 3
A_23_P257668	1	TTC26	Homo sapiens tetratricopeptide repeat domain 26 (TTC26), transcript variant 1, mRNA [NM_024926]	138874164	chr7	138874105	+	tetratricopeptide repeat domain 26
A_33_P3361891	1	TMPRSS7	Homo sapiens transmembrane protease, serine 7 (TMPRSS7), transcript variant 1, mRNA [NM_001042575]	111799944	chr3	111799885	+	transmembrane protease, serine 7
A_23_P418431	1	C6orf164	Homo sapiens chromosome 6 open reading frame 164 (C6orf164), non-coding RNA [NR_026784]	88109461	chr6	88109402	+	chromosome 6 open reading frame 164
A_33_P3540725	1	FLJ25917	Homo sapiens cDNA FLJ25917 fis, clone CBR04926 [AK098783]	45707436	chrX	45707377	-	hypothetical gene supported by AK098783
A_23_P18518	1	TRAM1L1	Homo sapiens translocation associated membrane protein 1-like 1 (TRAM1L1), mRNA [NM_152402]	118005801	chr4	118005742	-	translocation associated membrane protein 1-like 1
A_24_P92558	1	ZNF674	Homo sapiens zinc finger family member 674 (ZNF674), transcript variant 1, mRNA [NM_001039891]	46359498	chrX	46359439	-	zinc finger family member 674
A_24_P226970	1	ZNF365	Homo sapiens zinc finger protein 365 (ZNF365), transcript variant A, mRNA [NM_014951]	64161967	chr10	64161908	+	zinc finger protein 365
A_33_P3415828	1	LOC729225	PREDICTED: Homo sapiens hypothetical LOC729225 (LOC729225), mRNA [XM_001129716]	52834585	chr1	52834526	-	hypothetical LOC729225
A_23_P356021	1	FANCB	Homo sapiens Fanconi anemia, complementation group B (FANCB), transcript variant 1, mRNA [NM_001018113]	14862096	chrX	14862037	-	Fanconi anemia, complementation group B
A_33_P3290409	1	LOC100128402	Homo sapiens cDNA FLJ42583 fis, clone BRACE3009090. [AK124574]	8490265	chr12	8490206	+	hypothetical protein LOC100128402
A_33_P3282060	1	FAM186A	Homo sapiens family with sequence similarity 186, member A (FAM186A), mRNA [NM_001145475]	50724427	chr12	50724368	-	family with sequence similarity 186, member A
A_33_P3300740	1	LOC100128071	PREDICTED: Homo sapiens similar to hCG41624 (LOC100128071), mRNA [XM_001724939]	32825379	chr1	32825320	-	similar to hCG41624
A_23_P47904	1	CCDC65	Homo sapiens coiled-coil domain containing 65 (CCDC65), mRNA [NM_033124]	49312550	chr12	49312491	+	coiled-coil domain containing 65
A_33_P3286699	1			26327958	chr6	26327899	+
A_33_P3251522	1	LVRN	Homo sapiens laeverin (LVRN), mRNA [NM_173800]	115363279	chr5	115363220	+	laeverin
A_33_P3306654	1	LOC100131551	Homo sapiens hypothetical LOC100131551 (LOC100131551), non-coding RNA [NR_024480]	194019117	chr3	194019058	-	hypothetical LOC100131551
A_23_P385790	1	FAM9C	Homo sapiens family with sequence similarity 9, member C (FAM9C), mRNA [NM_174901]	13058981	chrX	13058922	-	family with sequence similarity 9, member C
A_33_P3323218	1	ALS2CR8	Homo sapiens amyotrophic lateral sclerosis 2 (juvenile) chromosome region, candidate 8 (ALS2CR8), mRNA [NM_024744]	203850994	chr2	203850935	+	amyotrophic lateral sclerosis 2 (juvenile) chromosome region, candidate 8
A_23_P84118	1	CDH18	Homo sapiens cadherin 18, type 2 (CDH18), mRNA [NM_004934]	19473231	chr5	19473172	-	cadherin 18, type 2
A_33_P3254161	1	LOC100130883	PREDICTED: Homo sapiens similar to proline rich 20 (LOC100130883), mRNA [XM_001714425]	127002255	chr3	127002196	-	hypothetical protein LOC100130883
A_33_P3805839	1			10205981	chr16	10205922	+
A_33_P3366195	1	ARNT2	Homo sapiens aryl-hydrocarbon receptor nuclear translocator 2 (ARNT2), mRNA [NM_014862]	80873648	chr15	80873589	+	aryl-hydrocarbon receptor nuclear translocator 2
A_33_P3257590	1	LOC100129453	Homo sapiens cDNA FLJ23924 fis, clone COL03437. [AK172763]	178620397	chr5	178620338	-	hypothetical protein LOC100129453
A_33_P3245218	1	ODZ2	Homo sapiens odz, odd Oz/ten-m homolog 2 (Drosophila) (ODZ2), mRNA [NM_001122679]	167689813	chr5	167689754	+	odz, odd Oz/ten-m homolog 2 (Drosophila)
A_33_P3384730	1	SEC31B	Homo sapiens SEC31-like 2 (S. cerevisiae), mRNA (cDNA clone IMAGE:5295715) [BC071580]	102265470	chr10	102265411	-	SEC31 homolog B (S. cerevisiae)
A_33_P3307147	1	GRIK2	Homo sapiens glutamate receptor, ionotropic, kainate 2 (GRIK2), transcript variant 3, mRNA [NM_001166247]	102513781	chr6	102513722	+	glutamate receptor, ionotropic, kainate 2
A_23_P146486	1	2011-12-01	Homo sapiens deleted in esophageal cancer 1 (DEC1), mRNA [NM_017418]	118164777	chr9	118164718	+	deleted in esophageal cancer 1
A_33_P3229147	1			78467522	chr11	78467463	+
A_23_P393766	1	WDR62	Homo sapiens WD repeat domain 62 (WDR62), transcript variant 2, mRNA [NM_173636]	36564385	chr19	36564326	+	WD repeat domain 62
A_33_P3376947	1		ATP-binding cassette sub-family B member 9 Precursor (ATP-binding cassette transporter 9)(ABC transporter 9 protein)(hABCB9)(TAP-like protein)(TAPL) [Source:UniProtKB/Swiss-Prot;Acc:Q9NP78] [ENST00000344275]	123416788	chr12	123416729	-
A_23_P90333	1	ZNF404	Homo sapiens zinc finger protein 404 (ZNF404), mRNA [NM_001033719]	44376876	chr19	44376817	-	zinc finger protein 404
A_24_P419087	1	AVIL	Homo sapiens advillin (AVIL), mRNA [NM_006576]	58200287	chr12	58200228	-	advillin
A_33_P3317442	1	MCF2L	Homo sapiens MCF.2 cell line derived transforming sequence-like (MCF2L), transcript variant 2, mRNA [NM_024979]	113743989	chr13	113743930	+	MCF.2 cell line derived transforming sequence-like
A_32_P925529	1	LOC729409	PREDICTED: Homo sapiens similar to core 1 synthase, glycoprotein-N-acetylgalactosamine 3-beta-galactosyltransferase, 1 (LOC729409), miscRNA [XR_015594]	69679184	chr12	69679125	+	similar to core 1 synthase, glycoprotein-N-acetylgalactosamine 3-beta-galactosyltransferase, 1
A_23_P43580	1	CEP110	Homo sapiens centrosomal protein 110kDa (CEP110), mRNA [NM_007018]	123935745	chr9	123935686	+	centrosomal protein 110kDa
A_33_P3345464	1	OR14C36	Homo sapiens olfactory receptor, family 14, subfamily C, member 36 (OR14C36), mRNA [NM_001001918]	248512977	chr1	248512918	+	olfactory receptor, family 14, subfamily C, member 36
A_23_P312565	1	ANKRD19	Homo sapiens ankyrin repeat domain 19 (ANKRD19), non-coding RNA [NR_026868]	95600598	chr9	95600539	+	ankyrin repeat domain 19
A_33_P3310039	1	FAM18A	Homo sapiens family with sequence similarity 18, member A (FAM18A), mRNA [NM_001079512]	10860648	chr16	10860589	-	family with sequence similarity 18, member A
A_23_P413180	1	MDM1	Homo sapiens Mdm1 nuclear protein homolog (mouse) (MDM1), transcript variant 1, mRNA [NM_017440]	68688887	chr12	68688828	-	Mdm1 nuclear protein homolog (mouse)
A_33_P3302275	1	CXorf66	Homo sapiens chromosome X open reading frame 66 (CXorf66), mRNA [NM_001013403]	139037970	chrX	139037911	-	chromosome X open reading frame 66
A_23_P17190	1	KBTBD10	Homo sapiens kelch repeat and BTB (POZ) domain containing 10 (KBTBD10), mRNA [NM_006063]	170382179	chr2	170382120	+	kelch repeat and BTB (POZ) domain containing 10
A_33_P3259878	1			61069694	chr11	61069635	-
A_24_P298587	1	C8ORFK29	Homo sapiens hypothetical LOC340393 (C8ORFK29), non-coding RNA [NR_015428]	145577181	chr8	145577122	-	hypothetical LOC340393
A_33_P3328450	1	HMX1	Homo sapiens H6 family homeobox 1 (HMX1), mRNA [NM_018942]	8869066	chr4	8869007	-	H6 family homeobox 1
A_23_P89327	1	ZNF286A	Homo sapiens zinc finger protein 286A (ZNF286A), transcript variant 1, mRNA [NM_020652]	15620759	chr17	15620700	+	zinc finger protein 286A
A_33_P3302025	1	ADAMTSL1	Homo sapiens ADAMTS-like 1 (ADAMTSL1), transcript variant 2, mRNA [NM_052866]	18622313	chr9	18622254	+	ADAMTS-like 1
A_33_P3365082	1	OR2G6	Homo sapiens olfactory receptor, family 2, subfamily G, member 6 (OR2G6), mRNA [NM_001013355]	248685869	chr1	248685810	+	olfactory receptor, family 2, subfamily G, member 6
A_23_P81590	1	PDE6A	Homo sapiens phosphodiesterase 6A, cGMP-specific, rod, alpha (PDE6A), mRNA [NM_000440]	149240372	chr5	149240313	-	phosphodiesterase 6A, cGMP-specific, rod, alpha
A_32_P162374	1	C18orf54	Homo sapiens chromosome 18 open reading frame 54 (C18orf54), mRNA [NM_173529]	51907544	chr18	51907485	+	chromosome 18 open reading frame 54
A_33_P3247117	1	CXorf1	Homo sapiens chromosome X open reading frame 1 (CXorf1), mRNA [NM_004709]	144909483	chrX	144909424	+	chromosome X open reading frame 1
A_23_P416813	1	ZFP82	Homo sapiens zinc finger protein 82 homolog (mouse) (ZFP82), mRNA [NM_133466]	36883571	chr19	36883512	-	zinc finger protein 82 homolog (mouse)
A_33_P3217258	1	ASZ1	Homo sapiens ankyrin repeat, SAM and basic leucine zipper domain containing 1 (ASZ1), transcript variant 1, mRNA [NM_130768]	117003701	chr7	117003642	-	ankyrin repeat, SAM and basic leucine zipper domain containing 1
A_24_P360529	1	PDE7A	Homo sapiens phosphodiesterase 7A (PDE7A), transcript variant 2, mRNA [NM_002604]	66634719	chr8	66634660	-	phosphodiesterase 7A
A_23_P372946	1	TM4SF19	Homo sapiens transmembrane 4 L six family member 19 (TM4SF19), mRNA [NM_138461]					transmembrane 4 L six family member 19
A_33_P3260862	1			75519153	chr15	75519094	-
A_33_P3286357	1	LOC646085	PREDICTED: Homo sapiens similar to protease (prosome, macropain) 26S subunit, ATPase 1 (LOC646085), miscRNA [XR_017630]	161046771	chr3	161046712	-	similar to protease (prosome, macropain) 26S subunit, ATPase 1
A_32_P207169	1	C1orf133	Homo sapiens chromosome 1 open reading frame 133 (C1orf133), non-coding RNA [NR_024337]	210404928	chr1	210404869	-	chromosome 1 open reading frame 133
A_23_P28598	1	DLX2	Homo sapiens distal-less homeobox 2 (DLX2), mRNA [NM_004405]	172964421	chr2	172964362	-	distal-less homeobox 2
A_33_P3237850	1		Full-length cDNA 5-PRIME end of clone CS0DK007YB08 of HeLa cells of Homo sapiens (human) [Source:UniProtKB/TrEMBL;Acc:Q86SX0] [ENST00000400192]	19891177	chr14	19891118	-
A_23_P95231	1	CASC1	Homo sapiens cancer susceptibility candidate 1 (CASC1), transcript variant 1, mRNA [NM_018272]	25261593	chr12	25261534	-	cancer susceptibility candidate 1
A_33_P3216458	1	ADAM23	Homo sapiens ADAM metallopeptidase domain 23 (ADAM23), mRNA [NM_003812]	207459621	chr2	207459562	+	ADAM metallopeptidase domain 23
A_33_P3360611	1	MPP2	Homo sapiens membrane protein, palmitoylated 2 (MAGUK p55 subfamily member 2) (MPP2), mRNA [NM_005374]	41952786	chr17	41952727	-	membrane protein, palmitoylated 2 (MAGUK p55 subfamily member 2)
A_23_P54469	1	ISL2	Homo sapiens ISL LIM homeobox 2 (ISL2), mRNA [NM_145805]	76632878	chr15	76632819	+	ISL LIM homeobox 2
A_23_P145978	1	VIPR2	Homo sapiens vasoactive intestinal peptide receptor 2 (VIPR2), mRNA [NM_003382]					vasoactive intestinal peptide receptor 2
A_33_P3391120	1	LOC646870	PREDICTED: Homo sapiens hypothetical protein LOC646870 (LOC646870), miscRNA [XR_040282]	173331562	chr1	173331503	-	hypothetical protein LOC646870
A_33_P3405128	1		Cation channel sperm-associated protein 2 (CatSper2) [Source:UniProtKB/Swiss-Prot;Acc:Q96P56] [ENST00000409481]	43942033	chr15	43941974	-
A_33_P3276678	1	VSX1	Homo sapiens visual system homeobox 1 (VSX1), transcript variant 2, mRNA [NM_199425]	25059431	chr20	25059372	-	visual system homeobox 1
A_32_P780862	1	BMP8B	Homo sapiens bone morphogenetic protein 8b (BMP8B), mRNA [NM_001720]	40240134	chr1	40240075	-	bone morphogenetic protein 8b
A_33_P3373805	1			148450979	chr5	148450920	+
A_23_P418083	1	LCA5	Homo sapiens Leber congenital amaurosis 5 (LCA5), transcript variant 1, mRNA [NM_181714]	80195326	chr6	80195267	-	Leber congenital amaurosis 5
A_24_P30141	1	C10orf4	Homo sapiens chromosome 10 open reading frame 4 (C10orf4), mRNA [NM_145246]	95428879	chr10	95428820	-	chromosome 10 open reading frame 4
A_24_P24444	1	EXOG	Homo sapiens endo/exonuclease (5'-3'), endonuclease G-like (EXOG), nuclear gene encoding mitochondrial protein, transcript variant 1, mRNA [NM_005107]					endo/exonuclease (5'-3'), endonuclease G-like
A_33_P3394793	1	SUSD2	Homo sapiens sushi domain containing 2 (SUSD2), mRNA [NM_019601]	20473269	chr22	20473210	-	sushi domain containing 2
A_33_P3407057	1	LOC652797	PREDICTED: Homo sapiens similar to pyruvate kinase, muscle (LOC652797), mRNA [XM_001719890]	72499430	chr15	72499371	-	similar to Pyruvate kinase, isozymes M1/M2 (Pyruvate kinase muscle isozyme) (Cytosolic thyroid hormone-binding protein) (CTHBP) (THBP1)
A_33_P3250553	1	C18orf2	Homo sapiens chromosome 18 open reading frame 2 (C18orf2), transcript variant 1, non-coding RNA [NR_023925]	1272503	chr18	1272444	-	chromosome 18 open reading frame 2
A_23_P15844	1	BRIP1	Homo sapiens BRCA1 interacting protein C-terminal helicase 1 (BRIP1), mRNA [NM_032043]	59760967	chr17	59760908	-	BRCA1 interacting protein C-terminal helicase 1
A_33_P3331307	1	CDC42EP3	Homo sapiens CDC42 effector protein (Rho GTPase binding) 3 (CDC42EP3), mRNA [NM_006449]	37870802	chr2	37870743	-	CDC42 effector protein (Rho GTPase binding) 3
A_33_P3394021	1	KLHL12	Homo sapiens kelch-like 12 (Drosophila) (KLHL12), mRNA [NM_021633]	202878233	chr1	202878174	-	kelch-like 12 (Drosophila)
A_32_P227605	1	RGS9BP	Homo sapiens regulator of G protein signaling 9 binding protein (RGS9BP), mRNA [NM_207391]	33169070	chr19	33169011	+	regulator of G protein signaling 9 binding protein
A_33_P3211634	1	PPIL6	Homo sapiens peptidylprolyl isomerase (cyclophilin)-like 6 (PPIL6), transcript variant 1, mRNA [NM_173672]	109748110	chr6	109748051	-	peptidylprolyl isomerase (cyclophilin)-like 6
A_33_P3371904	1	ASTN2	Homo sapiens astrotactin 2 (ASTN2), transcript variant 4, mRNA [NM_198188]	119188214	chr9	119188155	-	astrotactin 2
A_33_P3387566	1	C17orf88	Homo sapiens chromosome 17 open reading frame 88 (C17orf88), non-coding RNA [NR_026770]	41995190	chr17	41995131	+	chromosome 17 open reading frame 88
A_23_P23639	1	MCOLN2	Homo sapiens mucolipin 2 (MCOLN2), mRNA [NM_153259]	85392254	chr1	85392195	-	mucolipin 2
A_33_P3345479	1	LOC400931	Homo sapiens hypothetical LOC400931 (LOC400931), non-coding RNA [NR_027033]	46505861	chr22	46505802	+	hypothetical LOC400931
A_33_P3220247	1	TRIM6	Homo sapiens tripartite motif-containing 6 (TRIM6), transcript variant 1, mRNA [NM_001003818]	5632572	chr11	5632513	+	tripartite motif-containing 6
A_23_P125596	1	RPS6KA6	Homo sapiens ribosomal protein S6 kinase, 90kDa, polypeptide 6 (RPS6KA6), mRNA [NM_014496]	83319318	chrX	83319259	-	ribosomal protein S6 kinase, 90kDa, polypeptide 6
A_33_P3407384	1		Zinc finger and SCAN domain-containing protein 20 (Zinc finger protein 31)(Zinc finger protein 360)(Zinc finger protein KOX29) [Source:UniProtKB/Swiss-Prot;Acc:P17040] [ENST00000373413]	33958063	chr1	33958004	+
A_24_P307653	1	SLC6A15	Homo sapiens solute carrier family 6 (neutral amino acid transporter), member 15 (SLC6A15), transcript variant 1, mRNA [NM_182767]	85254418	chr12	85254359	-	solute carrier family 6 (neutral amino acid transporter), member 15
A_33_P3268224	1	SPATA5	Homo sapiens spermatogenesis associated 5 (SPATA5), mRNA [NM_145207]	124240596	chr4	124240537	+	spermatogenesis associated 5
A_33_P3392097	1	LOC344065	PREDICTED: Homo sapiens similar to zinc finger protein 570 (LOC344065), mRNA [XM_001714518]	95881351	chr2	95881292	+	similar to zinc finger protein 570
A_33_P3371819	1	PTCD2	Homo sapiens pentatricopeptide repeat domain 2 (PTCD2), mRNA [NM_024754]	71655177	chr5	71655118	+	pentatricopeptide repeat domain 2
A_33_P3262884	1	LOC440104	PREDICTED: Homo sapiens similar to RIKEN cDNA 1110012D08, transcript variant 1 (LOC440104), mRNA [XM_001721986]	56227372	chr12	56227313	+	hypothetical LOC440104
A_32_P7316	1	BDNF	Homo sapiens brain-derived neurotrophic factor (BDNF), transcript variant 1, mRNA [NM_170735]	27677072	chr11	27677013	-	brain-derived neurotrophic factor
A_33_P3319886	1	C19orf45	Homo sapiens chromosome 19 open reading frame 45 (C19orf45), mRNA [NM_198534]	7573222	chr19	7573163	+	chromosome 19 open reading frame 45
A_33_P3386621	1		Putative uncharacterized protein FLJ38767 [Source:UniProtKB/Swiss-Prot;Acc:A8MZ25] [ENST00000399413]	7984883	chr17	7984824	+
A_23_P1912	1	ZP1	Homo sapiens zona pellucida glycoprotein 1 (sperm receptor) (ZP1), mRNA [NM_207341]	60643156	chr11	60643097	+	zona pellucida glycoprotein 1 (sperm receptor)
A_23_P381368	1	HOXD10	Homo sapiens homeobox D10 (HOXD10), mRNA [NM_002148]	176984087	chr2	176984028	+	homeobox D10
A_33_P3308347	1	ADAMTS8	Homo sapiens ADAM metallopeptidase with thrombospondin type 1 motif, 8 (ADAMTS8), mRNA [NM_007037]	130274879	chr11	130274820	-	ADAM metallopeptidase with thrombospondin type 1 motif, 8
A_23_P155711	1	NEIL3	Homo sapiens nei endonuclease VIII-like 3 (E. coli) (NEIL3), mRNA [NM_018248]	178283546	chr4	178283487	+	nei endonuclease VIII-like 3 (E. coli)
A_33_P3398533	1	C13orf23	Homo sapiens chromosome 13 open reading frame 23 (C13orf23), transcript variant 1, mRNA [NM_025138]	39587269	chr13	39587210	-	chromosome 13 open reading frame 23
A_24_P453497	1	RBM20	Homo sapiens RNA binding motif protein 20 (RBM20), mRNA [NM_001134363]	112598918	chr10	112598859	+	RNA binding motif protein 20
A_23_P83835	1	SGK196	Homo sapiens protein kinase-like protein SgK196 (SGK196), mRNA [NM_032237]	42977928	chr8	42977869	+	protein kinase-like protein SgK196
A_23_P388124	1	ABCD2	Homo sapiens ATP-binding cassette, sub-family D (ALD), member 2 (ABCD2), mRNA [NM_005164]	39947009	chr12	39946950	-	ATP-binding cassette, sub-family D (ALD), member 2
A_24_P419276	1	ZNF248	Homo sapiens zinc finger protein 248 (ZNF248), mRNA [NM_021045]	38120137	chr10	38120078	-	zinc finger protein 248
A_33_P3318439	1	RNF212	Homo sapiens ring finger protein 212 (RNF212), transcript variant 1, mRNA [NM_001131034]	1065441	chr4	1065382	-	ring finger protein 212
A_24_P282043	1	ZNF28	Homo sapiens zinc finger protein 28 (ZNF28), mRNA [NM_006969]	53301682	chr19	53301623	-	zinc finger protein 28
A_24_P254705	1	ZNF695	Homo sapiens zinc finger protein 695 (ZNF695), mRNA [NM_020394]					zinc finger protein 695
A_23_P327361	1	DMXL2	Homo sapiens Dmx-like 2 (DMXL2), mRNA [NM_015263]	51741102	chr15	51741042	-	Dmx-like 2
A_24_P157156	1	CCDC150	Homo sapiens coiled-coil domain containing 150 (CCDC150), mRNA [NM_001080539]	197590794	chr2	197590735	+	coiled-coil domain containing 150
A_33_P3641427	1	MYEF2	Homo sapiens myelin expression factor 2 (MYEF2), mRNA [NM_016132]	48434932	chr15	48434873	-	myelin expression factor 2
A_24_P402825	1	CACNA2D3	Homo sapiens calcium channel, voltage-dependent, alpha 2/delta subunit 3 (CACNA2D3), mRNA [NM_018398]					calcium channel, voltage-dependent, alpha 2/delta subunit 3
A_33_P3258041	1	GGPS1	Homo sapiens geranylgeranyl diphosphate synthase 1 (GGPS1), transcript variant 1, mRNA [NM_004837]	235507675	chr1	235507616	+	geranylgeranyl diphosphate synthase 1
A_23_P142815	1	ATP6V1B1	Homo sapiens ATPase, H+ transporting, lysosomal 56/58kDa, V1 subunit B1 (ATP6V1B1), mRNA [NM_001692]	71192204	chr2	71192145	+	ATPase, H+ transporting, lysosomal 56/58kDa, V1 subunit B1
A_33_P3763846	1	MAPK12	Homo sapiens mitogen-activated protein kinase 12 (MAPK12), mRNA [NM_002969]	50695576	chr22	50695517	-	mitogen-activated protein kinase 12
A_33_P3330990	1		wu10a03.x1 NCI_CGAP_GC6 Homo sapiens cDNA clone IMAGE:2516524 3', mRNA sequence [AW002507]	20536750	chr15	20536691	-
A_32_P87568	1	ENAH	Homo sapiens enabled homolog (Drosophila) (ENAH), transcript variant 1, mRNA [NM_001008493]	225675153	chr1	225675094	-	enabled homolog (Drosophila)
A_23_P302060	1	IFNE	Homo sapiens interferon, epsilon (IFNE), mRNA [NM_176891]	21481161	chr9	21481102	-	interferon, epsilon
A_23_P403081	1	C5orf34	Homo sapiens chromosome 5 open reading frame 34 (C5orf34), mRNA [NM_198566]					chromosome 5 open reading frame 34
A_33_P3360917	1	IPO9	Homo sapiens importin 9 (IPO9), mRNA [NM_018085]	201853397	chr1	201853338	+	importin 9
A_33_P3357658	1	HMGA2	Homo sapiens high mobility group AT-hook 2 (HMGA2), transcript variant 2, mRNA [NM_003484]	66309299	chr12	66309240	+	high mobility group AT-hook 2
A_23_P154457	1	NOL10	Homo sapiens nucleolar protein 10 (NOL10), mRNA [NM_024894]	10711198	chr2	10711139	-	nucleolar protein 10
A_33_P3288805	1	KLC2	Homo sapiens kinesin light chain 2 (KLC2), transcript variant 2, mRNA [NM_001134774]	66033652	chr11	66033593	+	kinesin light chain 2
A_33_P3303212	1	CCDC74B	Homo sapiens coiled-coil domain containing 74B (CCDC74B), mRNA [NM_207310]	130902377	chr2	130902318	-	coiled-coil domain containing 74B
A_23_P256581	1	PRDM13	Homo sapiens PR domain containing 13 (PRDM13), mRNA [NM_021620]	100063413	chr6	100063354	+	PR domain containing 13
A_33_P3309607	1		Shugoshin-like 2 (Shugoshin-2)(Sgo2)(Tripin) [Source:UniProtKB/Swiss-Prot;Acc:Q562F6] [ENST00000409203]	201434773	chr2	201434714	+
A_33_P3213726	1	ZNF585B	Homo sapiens zinc finger protein 585B (ZNF585B), mRNA [NM_152279]	37698077	chr19	37698018	-	zinc finger protein 585B
A_24_P402438	1	TGFB2	Homo sapiens transforming growth factor, beta 2 (TGFB2), transcript variant 2, mRNA [NM_003238]	218614843	chr1	218614784	+	transforming growth factor, beta 2
A_33_P3364626	1		Transmembrane protein 194B [Source:UniProtKB/Swiss-Prot;Acc:A6NFY4] [ENST00000343105]	191381049	chr2	191380990	-
A_24_P941759	1	G2E3	Homo sapiens G2/M-phase specific E3 ubiquitin ligase (G2E3), mRNA [NM_017769]	31088798	chr14	31088739	+	G2/M-phase specific E3 ubiquitin ligase
A_24_P90881	1	CES3	Homo sapiens carboxylesterase 3 (CES3), mRNA [NM_024922]	67007985	chr16	67007926	+	carboxylesterase 3
A_32_P149298	1	KIAA1841	Homo sapiens KIAA1841 (KIAA1841), transcript variant 1, mRNA [NM_001129993]	61350602	chr2	61350543	+	KIAA1841
A_33_P3255741	1	ZNF81	Homo sapiens zinc finger protein 81 (ZNF81), mRNA [NM_007137]	47781610	chrX	47781551	+	zinc finger protein 81
A_33_P3365988	1	LOC728463	PREDICTED: Homo sapiens hypothetical protein LOC728463 (LOC728463), miscRNA [XR_041658]	218517630	chr1	218517571	-	hypothetical protein LOC728463
A_33_P3417472	1			10215505	chr21	10215446	-
A_33_P3418294	1	DNAH14	Homo sapiens dynein, axonemal, heavy chain 14 (DNAH14), transcript variant 1, mRNA [NM_001373]	225284932	chr1	225284873	+	dynein, axonemal, heavy chain 14
A_33_P3258923	1	MKRN3	Homo sapiens makorin ring finger protein 3 (MKRN3), mRNA [NM_005664]	23812978	chr15	23812919	+	makorin ring finger protein 3
A_33_P3241681	1	CDKL2	Homo sapiens cyclin-dependent kinase-like 2 (CDC2-related kinase) (CDKL2), mRNA [NM_003948]	76501764	chr4	76501705	-	cyclin-dependent kinase-like 2 (CDC2-related kinase)
A_33_P3312638	1	ZNF780B	Homo sapiens zinc finger protein 780B (ZNF780B), mRNA [NM_001005851]	40540162	chr19	40540103	-	zinc finger protein 780B
A_23_P77993	1	C1QL1	Homo sapiens complement component 1, q subcomponent-like 1 (C1QL1), mRNA [NM_006688]	43037633	chr17	43037574	-	complement component 1, q subcomponent-like 1
A_33_P3232478	1	CACNA2D1	Homo sapiens calcium channel, voltage-dependent, alpha 2/delta subunit 1 (CACNA2D1), mRNA [NM_000722]	81579711	chr7	81579652	-	calcium channel, voltage-dependent, alpha 2/delta subunit 1
A_33_P3239242	1	SPATA6	Homo sapiens spermatogenesis associated 6 (SPATA6), mRNA [NM_019073]	48771530	chr1	48771471	-	spermatogenesis associated 6
A_33_P3735158	1	LOC286272	Homo sapiens cDNA FLJ35685 fis, clone SPLEN2019257 [AK093004]	69135912	chr9	69135853	+	hypothetical protein LOC286272
A_23_P113656	1	TUBB4	Homo sapiens tubulin, beta 4 (TUBB4), mRNA [NM_006087]	6494704	chr19	6494645	-	tubulin, beta 4
A_33_P3407256	1	TRIP13	Homo sapiens thyroid hormone receptor interactor 13 (TRIP13), transcript variant 2, mRNA [NM_001166260]	901529	chr5	901470	+	thyroid hormone receptor interactor 13
A_24_P109838	1	SLC6A15	Homo sapiens solute carrier family 6 (neutral amino acid transporter), member 15 (SLC6A15), transcript variant 1, mRNA [NM_182767]	85266530	chr12	85266471	-	solute carrier family 6 (neutral amino acid transporter), member 15
A_23_P82379	1	CACNA2D1	Homo sapiens calcium channel, voltage-dependent, alpha 2/delta subunit 1 (CACNA2D1), mRNA [NM_000722]	81579504	chr7	81579445	-	calcium channel, voltage-dependent, alpha 2/delta subunit 1
A_33_P3284453	1	C6orf174	Homo sapiens chromosome 6 open reading frame 174 (C6orf174), mRNA [NM_001012279]	127771389	chr6	127771330	-	chromosome 6 open reading frame 174
A_32_P34138	1	FAM25A	Homo sapiens family with sequence similarity 25, member A (FAM25A), mRNA [NM_001146157]	88784446	chr10	88784387	+	family with sequence similarity 25, member A
A_33_P3877349	1	LOC440173	Homo sapiens hypothetical LOC440173 (LOC440173), non-coding RNA [NR_027471]	89623464	chr9	89623405	-	hypothetical LOC440173
A_33_P3862375	1	USP45	Homo sapiens ubiquitin specific peptidase 45 (USP45), mRNA [NM_001080481]	99880709	chr6	99880650	-	ubiquitin specific peptidase 45
A_33_P3351356	1		Rho guanine nucleotide exchange factor 10 [Source:UniProtKB/Swiss-Prot;Acc:O15013] [ENST00000398560]	1851668	chr8	1851609	+
A_33_P3414027	1	LOC727924	Homo sapiens hypothetical LOC727924 (LOC727924), non-coding RNA [NR_015416]	22371087	chr15	22371028	+	hypothetical LOC727924
A_33_P3259817	1	DOCK9	Homo sapiens dedicator of cytokinesis 9 (DOCK9), transcript variant 2, mRNA [NM_001130048]	99449429	chr13	99449370	-	dedicator of cytokinesis 9
A_23_P97810	1	PARG	Homo sapiens poly (ADP-ribose) glycohydrolase (PARG), mRNA [NM_003631]	51027148	chr10	51027089	-	poly (ADP-ribose) glycohydrolase
A_32_P516818	1	C3orf55	Homo sapiens chromosome 3 open reading frame 55 (C3orf55), transcript variant 3, mRNA [NM_001099777]					chromosome 3 open reading frame 55
A_33_P3224212	1	R3HDM1	Homo sapiens R3H domain containing 1 (R3HDM1), mRNA [NM_015361]	136481609	chr2	136481550	+	R3H domain containing 1
A_33_P3301940	1	PDE7B	Homo sapiens phosphodiesterase 7B (PDE7B), mRNA [NM_018945]	136516694	chr6	136516635	+	phosphodiesterase 7B
A_23_P126917	1	IGSF3	Homo sapiens immunoglobulin superfamily, member 3 (IGSF3), transcript variant 1, mRNA [NM_001542]	117120109	chr1	117120050	-	immunoglobulin superfamily, member 3
A_33_P3313810	1	CELA1	Homo sapiens chymotrypsin-like elastase family, member 1 (CELA1), mRNA [NM_001971]	51722307	chr12	51722248	-	chymotrypsin-like elastase family, member 1
A_33_P3480395	1	FLJ30901	Homo sapiens cDNA FLJ30901 fis, clone FEBRA2005778. [AK055463]	43593387	chr22	43593328	-	hypothetical protein FLJ30901
A_33_P3257594	1	CCDC103	Homo sapiens coiled-coil domain containing 103 (CCDC103), mRNA [NM_213607]	42979019	chr17	42978960	+	coiled-coil domain containing 103
A_33_P3302586	1	GPR153	Homo sapiens G protein-coupled receptor 153 (GPR153), mRNA [NM_207370]	6308916	chr1	6308857	-	G protein-coupled receptor 153
A_23_P375165	1	TEX19	Homo sapiens testis expressed 19 (TEX19), mRNA [NM_207459]	80321604	chr17	80321545	+	testis expressed 19
A_23_P83347	1	RNF183	Homo sapiens ring finger protein 183 (RNF183), mRNA [NM_145051]	116059816	chr9	116059757	-	ring finger protein 183
A_23_P103371	1	ADC	Homo sapiens arginine decarboxylase (ADC), mRNA [NM_052998]	33563751	chr1	33563692	+	arginine decarboxylase
A_33_P3317603	1	B4GALNT4	Homo sapiens beta-1,4-N-acetyl-galactosaminyl transferase 4 (B4GALNT4), mRNA [NM_178537]	380922	chr11	380863	+	beta-1,4-N-acetyl-galactosaminyl transferase 4
A_23_P311885	1	L3MBTL3	Homo sapiens l(3)mbt-like 3 (Drosophila) (L3MBTL3), transcript variant 1, mRNA [NM_032438]	130462115	chr6	130462056	+	l(3)mbt-like 3 (Drosophila)
A_23_P255331	1	C4orf49	Homo sapiens chromosome 4 open reading frame 49 (C4orf49), mRNA [NM_032623]	140187735	chr4	140187676	-	chromosome 4 open reading frame 49
A_33_P3275350	1	FREQ	Homo sapiens frequenin homolog (Drosophila) (FREQ), transcript variant 1, mRNA [NM_014286]	132998900	chr9	132998841	+	frequenin homolog (Drosophila)
A_32_P83098	1	SCNN1B	Homo sapiens sodium channel, nonvoltage-gated 1, beta (SCNN1B), mRNA [NM_000336]					sodium channel, nonvoltage-gated 1, beta

## Sheet: Human AH specific
# Notes : EL1 : Filtered on Flags [Detected] (Translated from humanized liver)
#description: ( Source Experiment : humanized liver
#Source Organism : Homo sapiens
#Source Technology : Agilent.SingleColor.26652)
# EL2 : Filtered on Flags [Detected]
#description: ( Source Experiment : HpSCs P0
#Source Organism : Homo sapiens
#Source Technology : Agilent.SingleColor.26652)
# EL3 : Filtered on Flags [Detected] (Translated from AH)
#description: ( Source Experiment : humanized liver
#Source Organism : Homo sapiens
#Source Technology : Agilent.SingleColor.26652)
# The entity list has been created from selection in the region(s) :
#EL3 - (EL1 U EL2)
#
# Technology : Agilent.SingleColor.26652
# Owner : gxuser
# Created On : Thu Sep 22 14:52:10 JST 2011
ProbeName	Number Passed ( Filtered on Flags [Detected] (Translated from Adult hepa) )	GeneSymbol	Description	Chromosome End Index_Avadis_	Chromosome Number_Avadis_	Chromosome Start Index_Avadis_	Chromosome Strand_Avadis_	GeneName
A_23_P157316	1	C7orf34	Homo sapiens chromosome 7 open reading frame 34 (C7orf34), mRNA [NM_178829]	142637832	chr7	142637773	+	chromosome 7 open reading frame 34
A_23_P434289	2	GPR62	Homo sapiens G protein-coupled receptor 62 (GPR62), mRNA [NM_080865]	51991460	chr3	51991401	+	G protein-coupled receptor 62
A_33_P3344292	2	LOC644925	PREDICTED: Homo sapiens hypothetical LOC644925 (LOC644925), miscRNA [XR_040192]	55033913	chr14	55033854	+	hypothetical LOC644925
A_23_P171095	2	USP27X	Homo sapiens ubiquitin specific peptidase 27, X-linked (USP27X), mRNA [NM_001145073]	49645887	chrX	49645828	+	ubiquitin specific peptidase 27, X-linked
A_23_P213014	2	SLC2A9	Homo sapiens solute carrier family 2 (facilitated glucose transporter), member 9 (SLC2A9), transcript variant 2, mRNA [NM_001001290]	9828161	chr4	9828102	-	solute carrier family 2 (facilitated glucose transporter), member 9
A_33_P3378777	2	FAM99B	Homo sapiens family with sequence similarity 99, member B (FAM99B), non-coding RNA [NR_026642]	1705196	chr11	1705137	-	family with sequence similarity 99, member B
A_23_P112874	1	GPC5	Homo sapiens glypican 5 (GPC5), mRNA [NM_004466]	93519324	chr13	93519265	+	glypican 5
A_23_P103104	2	MFNG	Homo sapiens MFNG O-fucosylpeptide 3-beta-N-acetylglucosaminyltransferase (MFNG), transcript variant 1, mRNA [NM_002405]	37865384	chr22	37865325	-	MFNG O-fucosylpeptide 3-beta-N-acetylglucosaminyltransferase
A_32_P815507	1	LOC100130920	Homo sapiens cDNA FLJ36320 fis, clone THYMU2005480 [AK093639]	6568397	chr10	6568338	-	hypothetical protein LOC100130920
A_33_P3785051	2		EF-hand domain-containing protein LOC100130771 [Source:UniProtKB/Swiss-Prot;Acc:A6NFE3] [ENST00000486180]	105206847	chr7	105206788	-
A_23_P25698	2	SLC10A1	Homo sapiens solute carrier family 10 (sodium/bile acid cotransporter family), member 1 (SLC10A1), mRNA [NM_003049]	70242941	chr14	70242882	-	solute carrier family 10 (sodium/bile acid cotransporter family), member 1
A_32_P196263	1	ADAMTS9	Homo sapiens ADAM metallopeptidase with thrombospondin type 1 motif, 9 (ADAMTS9), mRNA [NM_182920]	64501648	chr3	64501589	-	ADAM metallopeptidase with thrombospondin type 1 motif, 9
A_33_P3266889	2			686875	chr11	686816	-
A_33_P3338788	1			105878291	chr14	105878232	-
A_24_P413669	2	PFKFB2	Homo sapiens 6-phosphofructo-2-kinase/fructose-2,6-biphosphatase 2 (PFKFB2), transcript variant 2, mRNA [NM_001018053]	207253752	chr1	207253693	+	6-phosphofructo-2-kinase/fructose-2,6-biphosphatase 2
A_33_P3367615	2	KLF6	Homo sapiens Kruppel-like factor 6 (KLF6), transcript variant B, mRNA [NM_001160124]	3827429	chr10	3827370	-	Kruppel-like factor 6
A_33_P3379886	1	FGF2	Homo sapiens fibroblast growth factor 2 (basic) (FGF2), mRNA [NM_002006]	123819376	chr4	123819317	+	fibroblast growth factor 2 (basic)
A_33_P3585328	1	LOC201617	Homo sapiens cDNA FLJ31269 fis, clone KIDNE2006092 [AK055831]	72223483	chr3	72223424	+	hypothetical protein LOC201617
A_33_P3329339	2	LOC644990	PREDICTED: Homo sapiens hypothetical LOC644990 (LOC644990), miscRNA [XR_040213]	24541498	chr3	24541439	+	hypothetical LOC644990
A_32_P50123	1	SRGAP2	Homo sapiens SLIT-ROBO Rho GTPase activating protein 2 (SRGAP2), transcript variant 2, mRNA [NM_001042758]					SLIT-ROBO Rho GTPase activating protein 2
A_23_P117095	1	FGF23	Homo sapiens fibroblast growth factor 23 (FGF23), mRNA [NM_020638]	4477889	chr12	4477830	-	fibroblast growth factor 23
A_33_P3372297	1	ABR	Homo sapiens active BCR-related gene (ABR), transcript variant 3, mRNA [NM_001159746]	914102	chr17	914043	-	active BCR-related gene
A_23_P106405	1	NDN	Homo sapiens necdin homolog (mouse) (NDN), mRNA [NM_002487]	23931114	chr15	23931055	-	necdin homolog (mouse)
A_23_P118254	1	FOXF1	Homo sapiens forkhead box F1 (FOXF1), mRNA [NM_001451]	86547745	chr16	86547686	+	forkhead box F1
A_23_P56787	2	CNTNAP5	Homo sapiens contactin associated protein-like 5 (CNTNAP5), mRNA [NM_130773]	125672701	chr2	125672642	+	contactin associated protein-like 5
A_33_P3387991	1	CEBPE	Homo sapiens CCAAT/enhancer binding protein (C/EBP), epsilon (CEBPE), mRNA [NM_001805]	23586606	chr14	23586547	-	CCAAT/enhancer binding protein (C/EBP), epsilon
A_33_P3269864	1	LOC284009	Homo sapiens hypothetical protein LOC284009 (LOC284009), non-coding RNA [NR_028335]	2310351	chr17	2310292	-	hypothetical protein LOC284009
A_23_P48088	2	CD27	Homo sapiens CD27 molecule (CD27), mRNA [NM_001242]	6560699	chr12	6560640	+	CD27 molecule
A_33_P3393013	1			42280681	chr2	42280622	+
A_33_P3248629	1		DENN domain-containing protein 2A [Source:UniProtKB/Swiss-Prot;Acc:Q9ULE3] [ENST00000492720]	140244416	chr7	140244357	-
A_33_P3349036	1	LOC100133612	Homo sapiens similar to hCG1815312 (LOC100133612), non-coding RNA [NR_024455]	3831799	chr1	3831740	+	similar to hCG1815312
A_23_P8083	2	LY6G6C	Homo sapiens lymphocyte antigen 6 complex, locus G6C (LY6G6C), mRNA [NM_025261]	31686608	chr6	31686549	-	lymphocyte antigen 6 complex, locus G6C
A_32_P212471	2	C1orf230	Homo sapiens chromosome 1 open reading frame 230 (C1orf230), mRNA [NM_001144956]	151702057	chr1	151701998	+	chromosome 1 open reading frame 230
A_23_P153037	1	ZNF624	Homo sapiens zinc finger protein 624 (ZNF624), mRNA [NM_020787]	16524397	chr17	16524338	-	zinc finger protein 624
A_23_P1102	1	ACTA1	Homo sapiens actin, alpha 1, skeletal muscle (ACTA1), mRNA [NM_001100]	229567168	chr1	229567109	-	actin, alpha 1, skeletal muscle
A_33_P3309741	1		Coiled-coil domain-containing protein 108 [Source:UniProtKB/Swiss-Prot;Acc:Q6ZU64] [ENST00000409865]	219891961	chr2	219891902	-
A_33_P3280114	2		Voltage-dependent N-type calcium channel subunit alpha-1B (Voltage-gated calcium channel subunit alpha Cav2.2)(Calcium channel, L type, alpha-1 polypeptide isoform 5)(Brain calcium channel III)(BIII) [Source:UniProtKB/Swiss-Prot;Acc:Q00975] [ENST00000371365]	140995629	chr9	140995570	+
A_33_P3298990	1	CD5	Homo sapiens CD5 molecule (CD5), mRNA [NM_014207]	60895319	chr11	60895260	+	CD5 molecule
A_23_P101131	1	GRP	Homo sapiens gastrin-releasing peptide (GRP), transcript variant 1, mRNA [NM_002091]	56897977	chr18	56897918	+	gastrin-releasing peptide
A_33_P3256565	2			57928948	chr7	57928889	+
A_23_P399078	2	TIMP3	Homo sapiens TIMP metallopeptidase inhibitor 3 (TIMP3), mRNA [NM_000362]	33258599	chr22	33258540	+	TIMP metallopeptidase inhibitor 3
A_33_P3663105	2	LOC284263	Homo sapiens hypothetical protein LOC284263, mRNA (cDNA clone IMAGE:4826426) [BC038429]	43109818	chr18	43109759	+	hypothetical protein LOC284263
A_33_P3291279	2	ANKRD56	Homo sapiens ankyrin repeat domain 56 (ANKRD56), mRNA [NM_001029870]	77816680	chr4	77816621	-	ankyrin repeat domain 56
A_33_P3768992	2	DCAF4L2	Homo sapiens DDB1 and CUL4 associated factor 4-like 2 (DCAF4L2), mRNA [NM_152418]	88883038	chr8	88882979	-	DDB1 and CUL4 associated factor 4-like 2
A_24_P48723	1	PTGIS	Homo sapiens prostaglandin I2 (prostacyclin) synthase (PTGIS), mRNA [NM_000961]	48120507	chr20	48120448	-	prostaglandin I2 (prostacyclin) synthase
A_23_P115645	1	CUGBP2	Homo sapiens CUG triplet repeat, RNA binding protein 2 (CUGBP2), transcript variant 1, mRNA [NM_001025076]	11367928	chr10	11367869	+	CUG triplet repeat, RNA binding protein 2
A_33_P3318653	1	OR5H6	Homo sapiens olfactory receptor, family 5, subfamily H, member 6 (OR5H6), mRNA [NM_001005479]	97983906	chr3	97983847	+	olfactory receptor, family 5, subfamily H, member 6
A_23_P404730	1	SNX26	Homo sapiens sorting nexin 26 (SNX26), mRNA [NM_052948]	36279482	chr19	36279423	+	sorting nexin 26
A_32_P3534	1	LOC145814	Homo sapiens pyroglutamyl-peptidase 1-like (LOC145814), mRNA [NM_001102612]	99511923	chr15	99511864	-	pyroglutamyl-peptidase 1-like
A_23_P50276	2	ANGPTL6	Homo sapiens angiopoietin-like 6 (ANGPTL6), mRNA [NM_031917]	10203315	chr19	10203256	-	angiopoietin-like 6
A_24_P386375	1	IFNA21	Homo sapiens interferon, alpha 21 (IFNA21), mRNA [NM_002175]	21166331	chr9	21166272	-	interferon, alpha 21
A_23_P115202	1	CRNN	Homo sapiens cornulin (CRNN), mRNA [NM_016190]	152381792	chr1	152381733	-	cornulin
A_23_P88404	2	TGFB3	Homo sapiens transforming growth factor, beta 3 (TGFB3), mRNA [NM_003239]	76424963	chr14	76424904	-	transforming growth factor, beta 3
A_23_P30736	2	HLA-DOB	Homo sapiens major histocompatibility complex, class II, DO beta (HLA-DOB), mRNA [NM_002120]	32780722	chr6	32780663	-	major histocompatibility complex, class II, DO beta
A_24_P91094	1	RUNDC3A	Homo sapiens RUN domain containing 3A (RUNDC3A), transcript variant 2, mRNA [NM_006695]	42393850	chr17	42393791	+	RUN domain containing 3A
A_23_P308021	2	CABP4	Homo sapiens calcium binding protein 4 (CABP4), mRNA [NM_145200]					calcium binding protein 4
A_33_P3320772	1	ATXN1	Homo sapiens ataxin 1 (ATXN1), transcript variant 1, mRNA [NM_000332]	16306614	chr6	16306555	-	ataxin 1
A_23_P169092	2	CYP7B1	Homo sapiens cytochrome P450, family 7, subfamily B, polypeptide 1 (CYP7B1), mRNA [NM_004820]					cytochrome P450, family 7, subfamily B, polypeptide 1
A_23_P79794	2	TGIF2	Homo sapiens TGFB-induced factor homeobox 2 (TGIF2), mRNA [NM_021809]	35221645	chr20	35221586	+	TGFB-induced factor homeobox 2
A_32_P9543	1	APOBEC3A	Homo sapiens apolipoprotein B mRNA editing enzyme, catalytic polypeptide-like 3A (APOBEC3A), mRNA [NM_145699]	39359151	chr22	39359092	+	apolipoprotein B mRNA editing enzyme, catalytic polypeptide-like 3A
A_23_P110777	2	LECT2	Homo sapiens leukocyte cell-derived chemotaxin 2 (LECT2), mRNA [NM_002302]	135283121	chr5	135283062	-	leukocyte cell-derived chemotaxin 2
A_23_P101434	1	NLRP12	Homo sapiens NLR family, pyrin domain containing 12 (NLRP12), transcript variant 1, mRNA [NM_033297]	54297367	chr19	54297308	-	NLR family, pyrin domain containing 12
A_23_P125253	1	LDB2	Homo sapiens LIM domain binding 2 (LDB2), transcript variant 1, mRNA [NM_001290]	16504251	chr4	16504193	-	LIM domain binding 2
A_33_P3416757	1	PRLR	Homo sapiens prolactin receptor (PRLR), mRNA [NM_000949]	35070340	chr5	35070281	-	prolactin receptor
A_33_P3415321	1	ST7OT4	Homo sapiens ST7 overlapping transcript 4 (non-protein coding) (ST7OT4), non-coding RNA [NR_002329]	116596768	chr7	116596709	+	ST7 overlapping transcript 4 (non-protein coding)
A_33_P3267607	1	LOC729870	PREDICTED: Homo sapiens hypothetical LOC729870, transcript variant 1 (LOC729870), mRNA [XM_001721662]	153855732	chr4	153855673	-	hypothetical LOC729870
A_23_P131024	1	ZBTB32	Homo sapiens zinc finger and BTB domain containing 32 (ZBTB32), mRNA [NM_014383]	36207925	chr19	36207866	+	zinc finger and BTB domain containing 32
A_33_P3330643	1	KIF6	Homo sapiens kinesin family member 6 (KIF6), mRNA [NM_145027]	39311545	chr6	39311486	-	kinesin family member 6
A_33_P3241696	1		Membrane-associated transporter protein (Solute carrier family 45 member 2)(Melanoma antigen AIM1)(Protein AIM-1) [Source:UniProtKB/Swiss-Prot;Acc:Q9UMX9] [ENST00000345083]	33951653	chr5	33951594	-
A_23_P105562	2	VWF	Homo sapiens von Willebrand factor (VWF), mRNA [NM_000552]	6058242	chr12	6058183	-	von Willebrand factor
A_24_P272451	1	C17orf87	Homo sapiens cDNA FLJ32580 fis, clone SPLEN2000270. [AK057142]	5116499	chr17	5116440	-	chromosome 17 open reading frame 87
A_33_P3251252	2			45718927	chr3	45718868	-
A_33_P3284763	2	DMD	Homo sapiens dystrophin (DMD), transcript variant Dp140b, mRNA [NM_004021]	31152279	chrX	31152220	-	dystrophin
A_24_P167970	1	TBX6	Homo sapiens T-box 6 (TBX6), mRNA [NM_004608]					T-box 6
A_23_P9711	1	HS3ST4	Homo sapiens heparan sulfate (glucosamine) 3-O-sulfotransferase 4 (HS3ST4), mRNA [NM_006040]	26149003	chr16	26148944	+	heparan sulfate (glucosamine) 3-O-sulfotransferase 4
A_23_P74290	2	GBP5	Homo sapiens guanylate binding protein 5 (GBP5), transcript variant 1, mRNA [NM_052942]	89726446	chr1	89726387	-	guanylate binding protein 5
A_33_P3404899	1	LPHN2	Homo sapiens latrophilin 2 (LPHN2), mRNA [NM_012302]	82451032	chr1	82450973	+	latrophilin 2
A_33_P3222598	1			39874530	chr21	39874471	+
A_23_P118571	1	SOST	Homo sapiens sclerosteosis (SOST), mRNA [NM_025237]	41832027	chr17	41831968	-	sclerosteosis
A_32_P66222	1	ANKRD20A2	Homo sapiens ankyrin repeat domain 20 family, member A2 (ANKRD20A2), mRNA [NM_001012421]					ankyrin repeat domain 20 family, member A2
A_33_P3235640	1	RBBP5	Homo sapiens retinoblastoma binding protein 5 (RBBP5), mRNA [NM_005057]	205064098	chr1	205064039	-	retinoblastoma binding protein 5
A_33_P3337609	2	LOC100290819	PREDICTED: Homo sapiens hypothetical protein LOC100290819 (LOC100290819), mRNA [XM_002348278]	97726114	chr2	97726055	+	hypothetical protein LOC100290819
A_33_P3315263	1	KRT79	Homo sapiens keratin 79 (KRT79), mRNA [NM_175834]	53215380	chr12	53215321	-	keratin 79
A_23_P344421	1	ROBO4	Homo sapiens roundabout homolog 4, magic roundabout (Drosophila) (ROBO4), mRNA [NM_019055]	124754315	chr11	124754256	-	roundabout homolog 4, magic roundabout (Drosophila)
A_23_P306987	2	SOX7	Homo sapiens SRY (sex determining region Y)-box 7 (SOX7), mRNA [NM_031439]	10582106	chr8	10582047	-	SRY (sex determining region Y)-box 7
A_33_P3308716	2		V5-6 protein Fragment [Source:UniProtKB/TrEMBL;Acc:Q5NV92] [ENST00000390282]	22385772	chr22	22385713	+
A_33_P3414799	2	SH3BP2	Homo sapiens SH3-domain binding protein 2 (SH3BP2), transcript variant 4, mRNA [NM_001145855]	2824728	chr4	2824669	+	SH3-domain binding protein 2
A_23_P330561	1	C19orf59	Homo sapiens chromosome 19 open reading frame 59 (C19orf59), mRNA [NM_174918]	7744511	chr19	7744452	+	chromosome 19 open reading frame 59
A_33_P3309481	2	PTPRV	Homo sapiens protein tyrosine phosphatase, receptor type, V (pseudogene) (PTPRV), non-coding RNA [NR_002930]	202158577	chr1	202158518	+	protein tyrosine phosphatase, receptor type, V (pseudogene)
A_24_P926507	1	SLC14A1	Homo sapiens solute carrier family 14 (urea transporter), member 1 (Kidd blood group) (SLC14A1), transcript variant 4, mRNA [NM_001146037]	43331985	chr18	43331926	+	solute carrier family 14 (urea transporter), member 1 (Kidd blood group)
A_24_P712562	1	C17orf67	Homo sapiens chromosome 17 open reading frame 67 (C17orf67), mRNA [NM_001085430]	54869564	chr17	54869505	-	chromosome 17 open reading frame 67
A_23_P324538	2	LCE3B	Homo sapiens late cornified envelope 3B (LCE3B), mRNA [NM_178433]	152586484	chr1	152586425	+	late cornified envelope 3B
A_23_P122924	2	INHBA	Homo sapiens inhibin, beta A (INHBA), mRNA [NM_002192]	41729305	chr7	41729246	-	inhibin, beta A
A_23_P122144	2	UGT3A1	Homo sapiens UDP glycosyltransferase 3 family, polypeptide A1 (UGT3A1), mRNA [NM_152404]	35954141	chr5	35954082	-	UDP glycosyltransferase 3 family, polypeptide A1
A_32_P176594	1	KIAA1614	Homo sapiens KIAA1614 (KIAA1614), mRNA [NM_020950]	180913592	chr1	180913533	+	KIAA1614
A_33_P3662000	1	LOC401037	Homo sapiens cDNA FLJ31684 fis, clone NT2RI2005358 [AK056246]	237968136	chr2	237968077	-	hypothetical gene supported by AK056246
A_23_P345799	1	FAM129C	Homo sapiens family with sequence similarity 129, member C (FAM129C), transcript variant 1, mRNA [NM_173544]	17660325	chr19	17660266	+	family with sequence similarity 129, member C
A_23_P134237	2	RARRES2	Homo sapiens retinoic acid receptor responder (tazarotene induced) 2 (RARRES2), mRNA [NM_002889]	150037260	chr7	150037201	-	retinoic acid receptor responder (tazarotene induced) 2
A_33_P3409277	2		1008982 Human Fat Cell 5'-Stretch Plus cDNA Library Homo sapiens cDNA 5', mRNA sequence [CB270075]	88588489	chr16	88588430	-
A_33_P3346073	1	SRL	Homo sapiens sarcalumenin (SRL), mRNA [NM_001098814]	4239438	chr16	4239379	-	sarcalumenin
A_33_P3334205	2	TMEM184A	Homo sapiens transmembrane protein 184A (TMEM184A), mRNA [NM_001097620]	1585889	chr7	1585830	-	transmembrane protein 184A
A_23_P164405	1	KRTAP2-4	Homo sapiens keratin associated protein 2-4 (KRTAP2-4), mRNA [NM_033184]	39221524	chr17	39221465	-	keratin associated protein 2-4
A_23_P87879	2	CD69	Homo sapiens CD69 molecule (CD69), transcript variant 1, mRNA [NM_001781]	9905320	chr12	9905261	-	CD69 molecule
A_33_P3354646	2	PNLIPRP1	Homo sapiens pancreatic lipase-related protein 1 (PNLIPRP1), mRNA [NM_006229]	118351436	chr10	118351377	+	pancreatic lipase-related protein 1
A_33_P3564409	1			51806684	chrX	51806625	-
A_33_P3287610	1		V2-8 protein Fragment [Source:UniProtKB/TrEMBL;Acc:Q5NV85] [ENST00000390313]	23114882	chr22	23114823	+
A_24_P66312	1	KRTAP12-1	Homo sapiens keratin associated protein 12-1 (KRTAP12-1), mRNA [NM_181686]	46101631	chr21	46101572	-	keratin associated protein 12-1
A_23_P121480	1	CD200	Homo sapiens CD200 molecule (CD200), transcript variant 2, mRNA [NM_001004196]	112081040	chr3	112080981	+	CD200 molecule
A_23_P121545	1	GPM6A	Homo sapiens glycoprotein M6A (GPM6A), transcript variant 2, mRNA [NM_201591]	176554554	chr4	176554495	-	glycoprotein M6A
A_33_P3227375	1	THBS2	Homo sapiens thrombospondin 2 (THBS2), mRNA [NM_003247]	169615960	chr6	169615901	-	thrombospondin 2
A_33_P3416376	2	LOC342918	PREDICTED: Homo sapiens hypothetical LOC342918 (LOC342918), mRNA [XM_001718942]	51162715	chr19	51162656	+	similar to mCG134545
A_23_P119886	2	GCKR	Homo sapiens glucokinase (hexokinase 4) regulator (GCKR), mRNA [NM_001486]	27741771	chr2	27741712	+	glucokinase (hexokinase 4) regulator
A_23_P341527	1	DCST1	Homo sapiens DC-STAMP domain containing 1 (DCST1), transcript variant 1, mRNA [NM_152494]					DC-STAMP domain containing 1
A_33_P3343503	2	LOC645602	PREDICTED: Homo sapiens hypothetical LOC645602 (LOC645602), mRNA [XM_001716646]	55034444	chr14	55034385	+	hypothetical LOC645602
A_33_P3253733	1			55817407	chr7	55817348	-
A_23_P382188	2	STAP2	Homo sapiens signal transducing adaptor family member 2 (STAP2), transcript variant 2, mRNA [NM_001013841]	4325469	chr19	4325410	-	signal transducing adaptor family member 2
A_23_P10291	2	CTSE	Homo sapiens cathepsin E (CTSE), transcript variant 1, mRNA [NM_001910]	206332088	chr1	206332029	+	cathepsin E
A_23_P109322	1	PCP4	Homo sapiens Purkinje cell protein 4 (PCP4), mRNA [NM_006198]	41301106	chr21	41301047	+	Purkinje cell protein 4
A_33_P3233784	2	TMEM211	Homo sapiens transmembrane protein 211 (TMEM211), mRNA [NM_001001663]	25331267	chr22	25331208	-	transmembrane protein 211
A_33_P3239884	2	NCAM2	Homo sapiens neural cell adhesion molecule 2 (NCAM2), mRNA [NM_004540]	22910476	chr21	22910417	+	neural cell adhesion molecule 2
A_23_P62709	2	SPRR3	Homo sapiens small proline-rich protein 3 (SPRR3), transcript variant 1, mRNA [NM_005416]	152976289	chr1	152976230	+	small proline-rich protein 3
A_24_P345846	2	ANTXR2	Homo sapiens anthrax toxin receptor 2 (ANTXR2), transcript variant 1, mRNA [NM_058172]					anthrax toxin receptor 2
A_33_P3336242	1	USP17L7	Inactive ubiquitin carboxyl-terminal hydrolase 17-like protein 7 [Source:UniProtKB/Swiss-Prot;Acc:P0C7H9] [ENST00000416902]	11990099	chr8	11990040	-	ubiquitin specific peptidase 17-like 7
A_23_P59988	1	AMAC1L2	Homo sapiens acyl-malonyl condensing enzyme 1-like 2 (AMAC1L2), mRNA [NM_054028]	11189564	chr8	11189505	+	acyl-malonyl condensing enzyme 1-like 2
A_33_P3285391	2			113308732	chr3	113308673	+
A_23_P114349	1	XAGE3	Homo sapiens X antigen family, member 3 (XAGE3), transcript variant 2, mRNA [NM_130776]	52893880	chrX	52893821	-	X antigen family, member 3
A_33_P3353330	1		Homo sapiens cDNA FLJ40828 fis, clone TRACH2011574. [AK098147]	30888791	chr22	30888732	+
A_33_P3267543	2		Dolichol phosphate-mannose biosynthesis regulatory protein [Source:UniProtKB/Swiss-Prot;Acc:O94777] [ENST00000373110]	130698694	chr9	130698635	-
A_33_P3285945	1	CCL21	Homo sapiens chemokine (C-C motif) ligand 21 (CCL21), mRNA [NM_002989]	34709062	chr9	34709003	-	chemokine (C-C motif) ligand 21
A_33_P3376302	1		DA144211 BRAMY2 Homo sapiens cDNA clone BRAMY2000368 5', mRNA sequence [DA144211]	80632879	chr13	80632820	-
A_33_P3369336	2	GCG	Homo sapiens glucagon (GCG), mRNA [NM_002054]	163008728	chr2	163008669	-	glucagon
A_33_P3401661	1	LOC100128074	PREDICTED: Homo sapiens hypothetical LOC100128074 (LOC100128074), mRNA [XM_001716221]	66128025	chr11	66127966	+	hypothetical LOC100128074
A_24_P671164	1	PRLR	Homo sapiens prolactin receptor (PRLR), mRNA [NM_000949]	35056262	chr5	35056203	-	prolactin receptor
A_23_P10506	1	HPGDS	Homo sapiens hematopoietic prostaglandin D synthase (HPGDS), mRNA [NM_014485]	95220773	chr4	95220714	-	hematopoietic prostaglandin D synthase
A_23_P113393	1	APLN	Homo sapiens apelin (APLN), mRNA [NM_017413]	128779470	chrX	128779411	-	apelin
A_24_P211709	1	XPNPEP2	Homo sapiens X-prolyl aminopeptidase (aminopeptidase P) 2, membrane-bound (XPNPEP2), mRNA [NM_003399]	128902632	chrX	128902573	+	X-prolyl aminopeptidase (aminopeptidase P) 2, membrane-bound
A_33_P3351371	1	CYP19A1	Homo sapiens cytochrome P450, family 19, subfamily A, polypeptide 1 (CYP19A1), transcript variant 2, mRNA [NM_031226]	51520082	chr15	51520023	-	cytochrome P450, family 19, subfamily A, polypeptide 1
A_33_P3746549	2	PLEKHG4B	Homo sapiens pleckstrin homology domain containing, family G (with RhoGef domain) member 4B (PLEKHG4B), mRNA [NM_052909]	182694	chr5	182635	+	pleckstrin homology domain containing, family G (with RhoGef domain) member 4B
A_24_P106502	1	PRICKLE4	Homo sapiens prickle homolog 4 (Drosophila) (PRICKLE4), mRNA [NM_013397]	41753230	chr6	41753171	+	prickle homolog 4 (Drosophila)
A_33_P3267431	2	LOC642648	PREDICTED: Homo sapiens hypothetical LOC642648 (LOC642648), miscRNA [XR_041270]	46466161	chr22	46466102	-	hypothetical LOC642648
A_24_P202329	1	LOC146880	Homo sapiens hypothetical LOC146880 (LOC146880), non-coding RNA [NR_026899]	62776635	chr17	62776576	-	hypothetical LOC146880
A_24_P7600	2	FBXL7	Homo sapiens F-box and leucine-rich repeat protein 7 (FBXL7), mRNA [NM_012304]	15937295	chr5	15937236	+	F-box and leucine-rich repeat protein 7
A_33_P3400823	1	C1orf190	Homo sapiens chromosome 1 open reading frame 190 (C1orf190), mRNA [NM_001013615]	46686862	chr1	46686803	+	chromosome 1 open reading frame 190
A_23_P42588	1	GIMAP5	Homo sapiens GTPase, IMAP family member 5 (GIMAP5), mRNA [NM_018384]	150440254	chr7	150440195	+	GTPase, IMAP family member 5
A_33_P3345812	2	GPER	Homo sapiens G protein-coupled estrogen receptor 1 (GPER), transcript variant 3, mRNA [NM_001039966]	1132720	chr7	1132661	+	G protein-coupled estrogen receptor 1
A_33_P3411637	1		LOC441426 proteinPutative uncharacterized protein ENSP00000366655 ; [Source:UniProtKB/TrEMBL;Acc:B7WNR4] [ENST00000438157]	95524897	chr2	95524838	+
A_24_P413470	2	TP73	Homo sapiens tumor protein p73 (TP73), transcript variant 1, mRNA [NM_005427]	3649600	chr1	3649541	+	tumor protein p73
A_23_P83838	1	CA8	Homo sapiens carbonic anhydrase VIII (CA8), mRNA [NM_004056]	61102510	chr8	61102451	-	carbonic anhydrase VIII
A_23_P103765	1	FCER1A	Homo sapiens Fc fragment of IgE, high affinity I, receptor for; alpha polypeptide (FCER1A), mRNA [NM_002001]	159277595	chr1	159277536	+	Fc fragment of IgE, high affinity I, receptor for; alpha polypeptide
A_33_P3411612	2	TMEM221	Transmembrane protein 221 [Source:UniProtKB/Swiss-Prot;Acc:A6NGB7] [ENST00000341130]	17556068	chr19	17556009	-	transmembrane protein 221
A_23_P113351	1	SPARCL1	Homo sapiens SPARC-like 1 (hevin) (SPARCL1), transcript variant 2, mRNA [NM_004684]	88394597	chr4	88394538	-	SPARC-like 1 (hevin)
A_24_P263910	2	C14orf182	Homo sapiens mRNA for FLJ00328 protein [AK090420]	50466711	chr14	50466652	-	chromosome 14 open reading frame 182
A_33_P3474319	1	SLC37A2	Homo sapiens solute carrier family 37 (glycerol-3-phosphate transporter), member 2 (SLC37A2), transcript variant 1, mRNA [NM_198277]	124959124	chr11	124959065	+	solute carrier family 37 (glycerol-3-phosphate transporter), member 2
A_33_P3212630	1	FAM90A10	Homo sapiens family with sequence similarity 90, member A10 (FAM90A10), mRNA [NM_001164447]	7885217	chr8	7885158	-	family with sequence similarity 90, member A10
A_24_P264166	2	GOLGA8F	Homo sapiens golgi autoantigen, golgin subfamily a, 8F (GOLGA8F), mRNA [NM_001012452]	28767390	chr15	28767331	-	golgi autoantigen, golgin subfamily a, 8F
A_23_P167159	1	SCRG1	Homo sapiens stimulator of chondrogenesis 1 (SCRG1), mRNA [NM_007281]	174309518	chr4	174309459	-	stimulator of chondrogenesis 1
A_33_P3241511	2	SERPIND1	Homo sapiens serpin peptidase inhibitor, clade D (heparin cofactor), member 1 (SERPIND1), mRNA [NM_000185]	21141512	chr22	21141453	+	serpin peptidase inhibitor, clade D (heparin cofactor), member 1
A_23_P113572	2	CD19	Homo sapiens CD19 molecule (CD19), mRNA [NM_001770]	28950659	chr16	28950600	+	CD19 molecule
A_23_P117662	2	HDC	Homo sapiens histidine decarboxylase (HDC), mRNA [NM_002112]	50534229	chr15	50534170	-	histidine decarboxylase
A_33_P3228593	2	WDR45	Homo sapiens WD repeat domain 45, mRNA (cDNA clone IMAGE:4657761), with apparent retained intron [BC035979]	48934649	chrX	48934590	-	WD repeat domain 45
A_24_P376129	1		Whirlin (Autosomal recessive deafness type 31 protein) [Source:UniProtKB/Swiss-Prot;Acc:Q9P202] [ENST00000374057]	117240660	chr9	117240601	-
A_33_P3239790	2	ZNF646	Homo sapiens zinc finger protein 646 (ZNF646), mRNA [NM_014699]	31091608	chr16	31091549	+	zinc finger protein 646
A_23_P115726	1	SLC16A9	Homo sapiens solute carrier family 16, member 9 (monocarboxylic acid transporter 9) (SLC16A9), mRNA [NM_194298]	61411130	chr10	61411071	-	solute carrier family 16, member 9 (monocarboxylic acid transporter 9)
A_24_P14634	2	EMID1	Homo sapiens EMI domain containing 1 (EMID1), mRNA [NM_133455]	29655224	chr22	29655165	+	EMI domain containing 1
A_33_P3299309	1	RPL28	Homo sapiens ribosomal protein L28 (RPL28), transcript variant 4, mRNA [NM_001136136]	55898395	chr19	55898336	+	ribosomal protein L28
A_24_P103264	1	UGT8	Homo sapiens UDP glycosyltransferase 8 (UGT8), transcript variant 2, mRNA [NM_003360]	115597260	chr4	115597201	+	UDP glycosyltransferase 8
A_23_P8497	1	GHRHR	Homo sapiens growth hormone releasing hormone receptor (GHRHR), transcript variant 1, mRNA [NM_000823]					growth hormone releasing hormone receptor
A_33_P3407314	1		hypothetical LOC100132707 (LOC100132707), transcript variant 2, non-coding RNA [Source:RefSeq DNA;Acc:NR_024477] [ENST00000397551]	154737089	chr7	154737030	+
A_33_P3233070	1	DEXI	Homo sapiens cDNA FLJ30967 fis, clone HEART2000309, weakly similar to PTB-ASSOCIATED SPLICING FACTOR [AK055529]	11035797	chr16	11035738	+	Dexi homolog (mouse)
A_23_P17826	1	SLC5A1	Homo sapiens solute carrier family 5 (sodium/glucose cotransporter), member 1 (SLC5A1), mRNA [NM_000343]	32506296	chr22	32506237	+	solute carrier family 5 (sodium/glucose cotransporter), member 1
A_33_P3253598	2		Putative uncharacterized protein GYG2P [Source:UniProtKB/TrEMBL;Acc:A6NHG5] [ENST00000382963]	14518023	chrY	14517964	-
A_33_P3319580	1		Putative uncharacterized protein FLJ40140 [Source:UniProtKB/Swiss-Prot;Acc:Q8N814] [ENST00000338259]	539862	chr7	539803	+
A_33_P3362453	1			51665138	chrX	51665079	-
A_33_P3348924	1	LOC100128348	Homo sapiens cDNA FLJ46249 fis, clone TESTI4021377. [AK128128]	33346963	chr16	33346904	-	hypothetical protein LOC100128348
A_33_P3295333	1	CLEC1A	Homo sapiens C-type lectin domain family 1, member A (CLEC1A), mRNA [NM_016511]	10223178	chr12	10223119	-	C-type lectin domain family 1, member A
A_23_P328259	1	FHDC1	Homo sapiens FH2 domain containing 1 (FHDC1), mRNA [NM_033393]	153899882	chr4	153899823	+	FH2 domain containing 1
A_23_P38271	1	MYH2	Homo sapiens myosin, heavy chain 2, skeletal muscle, adult (MYH2), transcript variant 1, mRNA [NM_017534]	10424632	chr17	10424573	-	myosin, heavy chain 2, skeletal muscle, adult
A_24_P110242	1		Putative uncharacterized protein ENSP00000353216 Fragment [Source:UniProtKB/TrEMBL;Acc:A6NIS9] [ENST00000411420]	32077549	chr16	32077490	+
A_23_P101992	2	MARCO	Homo sapiens macrophage receptor with collagenous structure (MARCO), mRNA [NM_006770]	119752036	chr2	119751977	+	macrophage receptor with collagenous structure
A_23_P15414	2	SCARF1	Homo sapiens scavenger receptor class F, member 1 (SCARF1), transcript variant 5, mRNA [NM_145352]	1537812	chr17	1537753	-	scavenger receptor class F, member 1
A_24_P175783	2	ARHGEF12	Homo sapiens Rho guanine nucleotide exchange factor (GEF) 12 (ARHGEF12), mRNA [NM_015313]	120359908	chr11	120359849	+	Rho guanine nucleotide exchange factor (GEF) 12
A_33_P3328958	1			65963468	chr2	65963409	+
A_23_P161004	2	NR5A2	Homo sapiens nuclear receptor subfamily 5, group A, member 2 (NR5A2), transcript variant 1, mRNA [NM_205860]	200017583	chr1	200017524	+	nuclear receptor subfamily 5, group A, member 2
A_23_P354791	2	NAV2	Homo sapiens neuron navigator 2 (NAV2), transcript variant 1, mRNA [NM_182964]					neuron navigator 2
A_33_P3345931	2			52241760	chr12	52241701	+
A_23_P208747	1	PGLYRP1	Homo sapiens peptidoglycan recognition protein 1 (PGLYRP1), mRNA [NM_005091]	46522595	chr19	46522536	-	peptidoglycan recognition protein 1
A_33_P3303102	1			169490787	chr3	169490728	+
A_33_P3416814	2	LOC100130663	PREDICTED: Homo sapiens hypothetical LOC100130663 (LOC100130663), mRNA [XM_001719837]	180237808	chr5	180237749	-	hypothetical LOC100130663
A_23_P384761	2	GATA4	Homo sapiens GATA binding protein 4 (GATA4), mRNA [NM_002052]	11617139	chr8	11617080	+	GATA binding protein 4
A_23_P30634	1	BACH2	Homo sapiens BTB and CNC homology 1, basic leucine zipper transcription factor 2 (BACH2), mRNA [NM_021813]	90636664	chr6	90636605	-	BTB and CNC homology 1, basic leucine zipper transcription factor 2
A_33_P3405491	1	HCRP1	Homo sapiens hepatocellular carcinoma-related HCRP1 mRNA, complete cds. [AY465895]	42327152	chr6	42327093	+	hepatocellular carcinoma-related HCRP1
A_33_P3251984	2	MRGPRF	Homo sapiens MAS-related GPR, member F (MRGPRF), transcript variant 1, mRNA [NM_001098515]	68773595	chr11	68773536	-	MAS-related GPR, member F
A_33_P3283206	1			138509889	chr9	138509830	+
A_23_P133842	1	HIST1H1T	Homo sapiens histone cluster 1, H1t (HIST1H1T), mRNA [NM_005323]	26107746	chr6	26107687	-	histone cluster 1, H1t
A_33_P3234764	2	LOC100129235	Homo sapiens cDNA FLJ27410 fis, clone WMC04875. [AK130920]	210800041	chr1	210799982	+	hypothetical protein LOC100129235
A_23_P76034	2	PVRL1	Homo sapiens poliovirus receptor-related 1 (herpesvirus entry mediator C) (PVRL1), transcript variant 3, mRNA [NM_203286]	119547906	chr11	119547847	-	poliovirus receptor-related 1 (herpesvirus entry mediator C)
A_33_P3415551	1	GPAT2	Homo sapiens glycerol-3-phosphate acyltransferase 2, mitochondrial (GPAT2), nuclear gene encoding mitochondrial protein, mRNA [NM_207328]	96687836	chr2	96687777	-	glycerol-3-phosphate acyltransferase 2, mitochondrial
A_23_P407565	1	CX3CR1	Homo sapiens chemokine (C-X3-C motif) receptor 1 (CX3CR1), mRNA [NM_001337]	39305093	chr3	39305034	-	chemokine (C-X3-C motif) receptor 1
A_23_P34637	1	REN	Homo sapiens renin (REN), mRNA [NM_000537]	204124299	chr1	204124240	-	renin
A_24_P626981	2	NUDT16P	Homo sapiens nudix (nucleoside diphosphate linked moiety X)-type motif 16 pseudogene (NUDT16P), transcript variant 2, non-coding RNA [NR_002949]	131083370	chr3	131083311	+	nudix (nucleoside diphosphate linked moiety X)-type motif 16 pseudogene
A_33_P3382309	1	PRDM16	Homo sapiens PR domain containing 16 (PRDM16), transcript variant 1, mRNA [NM_022114]	3350375	chr1	3350316	+	PR domain containing 16
A_33_P3273369	2	SH3BP4	Homo sapiens SH3-domain binding protein 4 (SH3BP4), mRNA [NM_014521]	235962415	chr2	235962356	+	SH3-domain binding protein 4
A_33_P3318624	1			126822173	chr10	126822114	-
A_23_P14174	2	TNFSF13B	Homo sapiens tumor necrosis factor (ligand) superfamily, member 13b (TNFSF13B), transcript variant 1, mRNA [NM_006573]	108922752	chr13	108922693	+	tumor necrosis factor (ligand) superfamily, member 13b
A_33_P3646051	1	LOC284408	Homo sapiens cDNA FLJ37005 fis, clone BRACE2009122 [AK094324]	37294814	chr19	37294755	+	hypothetical protein LOC284408
A_33_P3350863	2	RETN	Homo sapiens resistin (RETN), mRNA [NM_020415]	7735333	chr19	7735274	+	resistin
A_33_P3280325	1	LOC651986	PREDICTED: Homo sapiens similar to forkhead box L2 (LOC651986), mRNA [XM_001714081]	460616	chr7	460557	+	similar to Forkhead box protein L1 (Forkhead-related protein FKHL11) (Forkhead-related transcription factor 7) (FREAC-7)
A_33_P3365735	1	THBS2	Homo sapiens thrombospondin 2 (THBS2), mRNA [NM_003247]	169620353	chr6	169620294	-	thrombospondin 2
A_33_P3289227	2	DNALI1	Homo sapiens dynein, axonemal, light intermediate chain 1 (DNALI1), mRNA [NM_003462]	38032433	chr1	38032374	+	dynein, axonemal, light intermediate chain 1
A_33_P3410259	1	hCG_2045710	Homo sapiens hypothetical LOC100133545 (LOC100133545), non-coding RNA [NR_024471]	2004498	chr11	2004439	-	hypothetical LOC100133545
A_33_P3224426	2		Putative uncharacterized protein ENSP00000363872 [Source:UniProtKB/TrEMBL;Acc:B7WPJ8] [ENST00000374740]	134605693	chr11	134605634	+
A_23_P99515	2	C13orf33	Homo sapiens chromosome 13 open reading frame 33 (C13orf33), mRNA [NM_032849]	31499358	chr13	31499299	+	chromosome 13 open reading frame 33
A_23_P2041	1	MICALCL	Homo sapiens MICAL C-terminal like (MICALCL), mRNA [NM_032867]	12380615	chr11	12380556	+	MICAL C-terminal like
A_33_P3718734	2	LOC729083	Homo sapiens, clone IMAGE:4779414, mRNA [BC038366]	42815130	chr3	42815071	+	hypothetical protein LOC729083
A_23_P68669	2	CHODL	Homo sapiens chondrolectin (CHODL), mRNA [NM_024944]	19639595	chr21	19639536	+	chondrolectin
A_33_P3684897	2			97937254	chr7	97937195	-
A_33_P3358686	2	LOC728627	PREDICTED: Homo sapiens similar to leucine rich repeat containing 37A (LOC728627), miscRNA [XR_037320]	41999971	chr17	41999912	-	similar to leucine rich repeat containing 37A
A_23_P117873	1	CHRM5	Homo sapiens cholinergic receptor, muscarinic 5 (CHRM5), mRNA [NM_012125]	34356487	chr15	34356428	+	cholinergic receptor, muscarinic 5
A_33_P3282202	2		Homo sapiens cDNA FLJ42047 fis, clone SPLEN2041645 [AK124041]	170014124	chr5	170014065	+
A_33_P3361348	2	ALOX15	Homo sapiens arachidonate 15-lipoxygenase (ALOX15), mRNA [NM_001140]	6564731	chr17	6564672	+	arachidonate 15-lipoxygenase
A_33_P3331267	2		Sestrin-1 (p53-regulated protein PA26) [Source:UniProtKB/Swiss-Prot;Acc:Q9Y6P5] [ENST00000368971]	109315720	chr6	109315661	-
A_32_P738377	2	LOC284837	Homo sapiens hypothetical LOC284837 (LOC284837), non-coding RNA [NR_026961]	45226433	chr21	45226374	-	hypothetical LOC284837
A_33_P3815935	2	LOC654779	RST40456 Athersys RAGE Library Homo sapiens cDNA, mRNA sequence [BG220668]					hypothetical gene LOC654779
A_23_P144778	1	CKMT2	Homo sapiens creatine kinase, mitochondrial 2 (sarcomeric) (CKMT2), nuclear gene encoding mitochondrial protein, transcript variant 1, mRNA [NM_001825]					creatine kinase, mitochondrial 2 (sarcomeric)
A_33_P3368945	2	LOC389332	Homo sapiens hypothetical LOC389332 (LOC389332), non-coding RNA [NR_024418]					hypothetical LOC389332
A_33_P3330877	1			62422472	chr2	62422413	+
A_23_P101392	2	TMEM38A	Homo sapiens transmembrane protein 38A (TMEM38A), mRNA [NM_024074]	16799489	chr19	16799430	+	transmembrane protein 38A
A_23_P90079	1	ZNF799	Homo sapiens zinc finger protein 799 (ZNF799), mRNA [NM_001080821]	12501716	chr19	12501657	-	zinc finger protein 799
A_33_P3267745	2			139009978	chr9	139009919	-
A_33_P3338698	2	IHH	Homo sapiens Indian hedgehog homolog (Drosophila) (IHH), mRNA [NM_002181]	219919220	chr2	219919161	-	Indian hedgehog homolog (Drosophila)
A_24_P399980	2	HEPH	Homo sapiens hephaestin (HEPH), transcript variant 2, mRNA [NM_014799]	65486387	chrX	65486328	+	hephaestin
A_23_P12405	2	ESPN	Homo sapiens espin (ESPN), mRNA [NM_031475]	6520755	chr1	6520696	+	espin
A_33_P3365845	1			25912923	chr13	25912864	+
A_23_P103897	2	SPATA1	Homo sapiens spermatogenesis associated 1 (SPATA1), mRNA [NM_001081472]	85009968	chr1	85009909	+	spermatogenesis associated 1
A_23_P86283	2	LAPTM5	Homo sapiens lysosomal protein transmembrane 5 (LAPTM5), mRNA [NM_006762]	31205902	chr1	31205843	-	lysosomal protein transmembrane 5
A_33_P3385431	1	LOC729153	PREDICTED: Homo sapiens similar to glutaredoxin 5 (LOC729153), miscRNA [XR_015467]	39839168	chr14	39839109	-	similar to glutaredoxin 5
A_33_P3354256	2	MTSS1	Homo sapiens metastasis suppressor 1 (MTSS1), mRNA [NM_014751]	125565128	chr8	125565069	-	metastasis suppressor 1
A_23_P352266	1	BCL2	Homo sapiens B-cell CLL/lymphoma 2 (BCL2), nuclear gene encoding mitochondrial protein, transcript variant alpha, mRNA [NM_000633]	60790782	chr18	60790723	-	B-cell CLL/lymphoma 2
A_23_P50269	1	CXCL17	Homo sapiens chemokine (C-X-C motif) ligand 17 (CXCL17), mRNA [NM_198477]	42932920	chr19	42932861	-	chemokine (C-X-C motif) ligand 17
A_23_P156683	2	LTA	Homo sapiens lymphotoxin alpha (TNF superfamily, member 1) (LTA), transcript variant 2, mRNA [NM_000595]	31541213	chr6	31541154	+	lymphotoxin alpha (TNF superfamily, member 1)
A_23_P216845	2	GFI1B	Homo sapiens growth factor independent 1B transcription repressor (GFI1B), transcript variant 1, mRNA [NM_004188]	135866712	chr9	135866653	+	growth factor independent 1B transcription repressor
A_33_P3319905	2			41243592	chr6	41243533	-
A_33_P3677061	2	LOC283887	Homo sapiens mRNA; cDNA DKFZp547B2315 (from clone DKFZp547B2315) [AL834281]	25080084	chr16	25080025	+	hypothetical protein LOC283887
A_33_P3350575	2	OC90	Homo sapiens otoconin 90 (OC90), mRNA [NM_001080399]	133036787	chr8	133036728	-	otoconin 90
A_33_P3293381	1		Ras association domain-containing protein 4 [Source:UniProtKB/Swiss-Prot;Acc:Q9H2L5] [ENST00000374414]	45478469	chr10	45478410	+
A_33_P3308706	2		Ubiquitin carboxyl-terminal hydrolase 47 (EC 3.1.2.15)(Ubiquitin thioesterase 47)(Ubiquitin-specific-processing protease 47)(Deubiquitinating enzyme 47) [Source:UniProtKB/Swiss-Prot;Acc:Q96K76] [ENST00000399455]	11901788	chr11	11901729	+
A_23_P111724	2	RUNDC3B	Homo sapiens RUN domain containing 3B (RUNDC3B), transcript variant 1, mRNA [NM_138290]	87459480	chr7	87459421	+	RUN domain containing 3B
A_33_P3349619	2			32486613	chr16	32486554	-
A_33_P3245784	2	ZNF620	Homo sapiens zinc finger protein 620 (ZNF620), transcript variant 1, mRNA [NM_175888]	40558761	chr3	40558702	+	zinc finger protein 620
A_33_P3303146	1	ATG4C	Homo sapiens ATG4 autophagy related 4 homolog C (S. cerevisiae) (ATG4C), transcript variant 7, mRNA [NM_032852]	63330049	chr1	63329990	+	ATG4 autophagy related 4 homolog C (S. cerevisiae)
A_23_P82523	2	ABCB1	Homo sapiens ATP-binding cassette, sub-family B (MDR/TAP), member 1 (ABCB1), mRNA [NM_000927]					ATP-binding cassette, sub-family B (MDR/TAP), member 1
A_23_P123172	2	OR2A9P	Homo sapiens olfactory receptor, family 2, subfamily A, member 9 pseudogene (OR2A9P), non-coding RNA [NR_002157]	143947742	chr7	143947683	-	olfactory receptor, family 2, subfamily A, member 9 pseudogene
A_23_P381351	1	CSH1	Homo sapiens chorionic somatomammotropin hormone 1 (placental lactogen) (CSH1), transcript variant 1, mRNA [NM_001317]	61950258	chr17	61950199	-	chorionic somatomammotropin hormone 1 (placental lactogen)
A_23_P251043	1	TMEM90B	Homo sapiens transmembrane protein 90B (TMEM90B), mRNA [NM_024893]	24647081	chr20	24647022	+	transmembrane protein 90B
A_24_P260443	1	THBS4	Homo sapiens thrombospondin 4 (THBS4), mRNA [NM_003248]	79378964	chr5	79378905	+	thrombospondin 4
A_23_P17053	1	IL1F9	Homo sapiens interleukin 1 family, member 9 (IL1F9), mRNA [NM_019618]	113743066	chr2	113743007	+	interleukin 1 family, member 9
A_23_P51565	2	TNNI1	Homo sapiens troponin I type 1 (skeletal, slow) (TNNI1), mRNA [NM_003281]					troponin I type 1 (skeletal, slow)
A_23_P204640	1	NANOG	Homo sapiens Nanog homeobox (NANOG), mRNA [NM_024865]	35375595	chr15	35375536	-	Nanog homeobox
A_33_P3403576	2	FCGR2A	Homo sapiens Fc fragment of IgG, low affinity IIa, receptor (CD32) (FCGR2A), transcript variant 1, mRNA [NM_001136219]	161488893	chr1	161488834	+	Fc fragment of IgG, low affinity IIa, receptor (CD32)
A_33_P3330608	2	PRAM1	Homo sapiens PML-RARA regulated adaptor molecule 1 (PRAM1), mRNA [NM_032152]	8555000	chr19	8554941	-	PML-RARA regulated adaptor molecule 1
ERCC-00062_278	1		Unknown
A_33_P3319780	1	PRR7	Homo sapiens cDNA FLJ43428 fis, clone OCBBF2027478 [AK125417]	176876843	chr5	176876784	+	proline rich 7 (synaptic)
A_33_P3262022	1			50273205	chr12	50273146	+
A_33_P3334155	1	LOC730495	Homo sapiens cDNA FLJ45934 fis, clone PLACE7003684 [AK127831]	6692792	chr8	6692733	+	hypothetical protein LOC730495
A_33_P3422240	2	KIAA1530	Homo sapiens KIAA1530 (KIAA1530), mRNA [NM_020894]	1379747	chr4	1379688	+	KIAA1530
A_24_P781615	2	LOC90586	Homo sapiens AOC3 pseudogene (LOC90586), non-coding RNA [NR_002773]	41020963	chr17	41020904	+	AOC3 pseudogene
A_23_P13907	2	IGF1	Homo sapiens insulin-like growth factor 1 (somatomedin C) (IGF1), transcript variant 4, mRNA [NM_000618]	102796325	chr12	102796266	-	insulin-like growth factor 1 (somatomedin C)
A_33_P3260747	1	NHSL2	NHS-like protein 2 [Source:UniProtKB/Swiss-Prot;Acc:Q5HYW2] [ENST00000373677]	71361212	chrX	71361153	+	NHS-like 2
A_33_P3795649	2	LOC100288303	PREDICTED: Homo sapiens similar to C21orf105 protein (LOC100288303), mRNA [XM_002343753]	44337055	chr21	44336996	-	similar to C21orf105 protein
A_33_P3839897	2	RNU4ATAC	HHAGE001732 Human liver regeneration after partial hepatectomy Homo sapiens cDNA, mRNA sequence [DW419002]	122288849	chr2	122288790	+	RNA, U4atac small nuclear (U12-dependent splicing)
A_23_P137935	1	MNDA	Homo sapiens myeloid cell nuclear differentiation antigen (MNDA), mRNA [NM_002432]					myeloid cell nuclear differentiation antigen
A_33_P3399380	1			4208520	chr12	4208461	+
A_23_P420326	2	FNDC5	Homo sapiens fibronectin type III domain containing 5 (FNDC5), mRNA [NM_153756]	33328386	chr1	33328327	-	fibronectin type III domain containing 5
A_33_P3281171	1	LOC100130987	Homo sapiens similar to hCG1815675 (LOC100130987), non-coding RNA [NR_024469]	67159041	chr11	67158982	+	similar to hCG1815675
A_33_P3403831	1			136184519	chr9	136184460	+
A_33_P3329793	2	AFG3L1	Homo sapiens AFG3 ATPase family gene 3-like 1 (S. cerevisiae) (AFG3L1), transcript variant 3, non-coding RNA [NR_003228]	90066609	chr16	90066550	+	AFG3 ATPase family gene 3-like 1 (S. cerevisiae)
A_33_P3399935	1	RPS6KA2	Homo sapiens ribosomal protein S6 kinase, 90kDa, polypeptide 2 (RPS6KA2), transcript variant 1, mRNA [NM_021135]	166827367	chr6	166827308	-	ribosomal protein S6 kinase, 90kDa, polypeptide 2
A_24_P411186	1	BCL11A	Homo sapiens B-cell CLL/lymphoma 11A (zinc finger protein) (BCL11A), transcript variant 1, mRNA [NM_022893]	60684496	chr2	60684437	-	B-cell CLL/lymphoma 11A (zinc finger protein)
A_23_P408249	2	PCK1	Homo sapiens phosphoenolpyruvate carboxykinase 1 (soluble) (PCK1), mRNA [NM_002591]	56141089	chr20	56141030	+	phosphoenolpyruvate carboxykinase 1 (soluble)
A_33_P3234031	2	LOC645435	Homo sapiens cDNA FLJ43993 fis, clone TESTI4020102. [AK125981]	28905049	chr17	28904990	+	hypothetical protein LOC645435
A_33_P3251342	2	CYP3A4	Homo sapiens cytochrome P450, family 3, subfamily A, polypeptide 4 (CYP3A4), mRNA [NM_017460]	99354663	chr7	99354604	-	cytochrome P450, family 3, subfamily A, polypeptide 4
A_23_P380857	2	APOL4	Homo sapiens apolipoprotein L, 4 (APOL4), transcript variant a, mRNA [NM_030643]	36585942	chr22	36585883	-	apolipoprotein L, 4
A_32_P88120	2	YPEL1	Homo sapiens yippee-like 1 (Drosophila) (YPEL1), mRNA [NM_013313]	22052454	chr22	22052395	-	yippee-like 1 (Drosophila)
A_33_P3284552	2		Putative uncharacterized protein ENSP00000380388 [Source:UniProtKB/TrEMBL;Acc:B7WNM2] [ENST00000397205]	19019818	chr19	19019759	-
A_23_P102000	2	CXCR4	Homo sapiens chemokine (C-X-C motif) receptor 4 (CXCR4), transcript variant 1, mRNA [NM_001008540]	136872012	chr2	136871953	-	chemokine (C-X-C motif) receptor 4
A_33_P3233105	2	MLLT4	Homo sapiens myeloid/lymphoid or mixed-lineage leukemia (trithorax homolog, Drosophila); translocated to, 4 (MLLT4), transcript variant 3, mRNA [NM_005936]	168291612	chr6	168291553	+	myeloid/lymphoid or mixed-lineage leukemia (trithorax homolog, Drosophila); translocated to, 4
A_33_P3213169	1			31368812	chr16	31368753	+
A_23_P125772	2	SRPK3	Homo sapiens SFRS protein kinase 3 (SRPK3), mRNA [NM_014370]	153050925	chrX	153050866	+	SFRS protein kinase 3
A_23_P3065	1	C14orf105	Homo sapiens chromosome 14 open reading frame 105 (C14orf105), mRNA [NM_018168]	57937011	chr14	57936952	-	chromosome 14 open reading frame 105
A_24_P295465	1	LRRTM3	Homo sapiens leucine rich repeat transmembrane neuronal 3 (LRRTM3), mRNA [NM_178011]	68858585	chr10	68858526	+	leucine rich repeat transmembrane neuronal 3
A_33_P3229869	2	LOC100128714	cDNA FLJ42943 fis, clone BRSTN2003835 [Source:UniProtKB/TrEMBL;Acc:Q6ZV66] [ENST00000383019]	26260795	chr15	26260736	+	hypothetical protein LOC100128714
A_33_P3300152	2		Homo sapiens cDNA FLJ20034 fis, clone COL00195. [AK000041]	95930166	chr14	95930107	-
A_33_P3230798	2		Muscle, skeletal receptor tyrosine protein kinase Precursor (EC 2.7.10.1)(Muscle-specific tyrosine protein kinase receptor)(Muscle-specific kinase receptor)(MuSK) [Source:UniProtKB/Swiss-Prot;Acc:O15146] [ENST00000374441]	113550213	chr9	113550154	+
A_33_P3705275	1	DPY19L3	Homo sapiens dpy-19-like 3 (C. elegans) (DPY19L3), mRNA [NM_207325]	32974232	chr19	32974173	+	dpy-19-like 3 (C. elegans)
A_33_P3289121	1	C2orf40	Homo sapiens chromosome 2 open reading frame 40 (C2orf40), mRNA [NM_032411]	106694522	chr2	106694463	+	chromosome 2 open reading frame 40
A_32_P62211	2		Homo sapiens mRNA; cDNA DKFZp686J1595 (from clone DKFZp686J1595) [BX538057]	16763078	chr6	16763019	+
A_23_P27709	2	CGB2	Homo sapiens chorionic gonadotropin, beta polypeptide 2 (CGB2), mRNA [NM_033378]	49535348	chr19	49535289	+	chorionic gonadotropin, beta polypeptide 2
A_23_P119763	2	ABCG5	Homo sapiens ATP-binding cassette, sub-family G (WHITE), member 5 (ABCG5), mRNA [NM_022436]	44040115	chr2	44040056	-	ATP-binding cassette, sub-family G (WHITE), member 5
A_23_P252758	1	KEL	Homo sapiens Kell blood group, metallo-endopeptidase (KEL), mRNA [NM_000420]	142640666	chr7	142640607	-	Kell blood group, metallo-endopeptidase
A_33_P3364989	2	C20orf134	Homo sapiens chromosome 20 open reading frame 134 (C20orf134), mRNA [NM_001024675]	32256331	chr20	32256272	+	chromosome 20 open reading frame 134
A_23_P357860	2	SEC62	Homo sapiens SEC62 homolog (S. cerevisiae) (SEC62), mRNA [NM_003262]	169715173	chr3	169715114	+	SEC62 homolog (S. cerevisiae)
A_33_P3324298	2	hCG_1817208	PREDICTED: Homo sapiens hCG1817208 (LOC729995), miscRNA [XR_041230]	167871558	chr6	167871499	-	hCG1817208
A_23_P501634	2	BTN2A1	Homo sapiens butyrophilin, subfamily 2, member A1 (BTN2A1), transcript variant 2, mRNA [NM_078476]	26469831	chr6	26469772	+	butyrophilin, subfamily 2, member A1
A_23_P435521	1	TMEM106A	Homo sapiens transmembrane protein 106A (TMEM106A), mRNA [NM_145041]	41370746	chr17	41370687	+	transmembrane protein 106A
A_33_P3309924	2	HDAC2	Homo sapiens histone deacetylase 2 (HDAC2), mRNA [NM_001527]	114257403	chr6	114257344	-	histone deacetylase 2
A_24_P786357	1	LOC389043	PREDICTED: Homo sapiens hypothetical protein LOC389043 (LOC389043), mRNA [XM_943029]	132165727	chr2	132165668	+	hypothetical protein LOC389043
A_33_P3272614	1	KIAA0649	Homo sapiens KIAA0649 (KIAA0649), mRNA [NM_014811]	138376793	chr9	138376734	+	KIAA0649
A_23_P106874	1	PMFBP1	Homo sapiens polyamine modulated factor 1 binding protein 1 (PMFBP1), transcript variant 1, mRNA [NM_031293]	72153134	chr16	72153075	-	polyamine modulated factor 1 binding protein 1
A_32_P331052	1	C20orf151	Homo sapiens chromosome 20 open reading frame 151 (C20orf151), mRNA [NM_080833]					chromosome 20 open reading frame 151
A_23_P121795	2	SORBS2	Homo sapiens sorbin and SH3 domain containing 2 (SORBS2), transcript variant 2, mRNA [NM_021069]	186510939	chr4	186510881	-	sorbin and SH3 domain containing 2
A_33_P3329592	2	BLOC1S3	Homo sapiens biogenesis of lysosomal organelles complex-1, subunit 3 (BLOC1S3), mRNA [NM_212550]	45683163	chr19	45683104	+	biogenesis of lysosomal organelles complex-1, subunit 3
A_23_P211584	1	C22orf32	Homo sapiens chromosome 22 open reading frame 32 (C22orf32), mRNA [NM_033318]	42479767	chr22	42479708	+	chromosome 22 open reading frame 32
A_23_P429092	1	HBS1L	Homo sapiens HBS1-like (S. cerevisiae) (HBS1L), transcript variant 3, mRNA [NM_001145207]	135357521	chr6	135357462	-	HBS1-like (S. cerevisiae)
A_32_P85999	1	CDH13	Homo sapiens cadherin 13, H-cadherin (heart) (CDH13), mRNA [NM_001257]	83830086	chr16	83830027	+	cadherin 13, H-cadherin (heart)
A_23_P392384	2	AIF1L	Homo sapiens allograft inflammatory factor 1-like (AIF1L), transcript variant 1, mRNA [NM_031426]	133998392	chr9	133998333	+	allograft inflammatory factor 1-like
A_33_P3286492	2		Hepatocyte nuclear factor 4-gamma (HNF-4-gamma)(Nuclear receptor subfamily 2 group A member 2) [Source:UniProtKB/Swiss-Prot;Acc:Q14541] [ENST00000396419]	76402434	chr8	76402375	+
A_24_P13381	2	TRPV4	Homo sapiens transient receptor potential cation channel, subfamily V, member 4 (TRPV4), transcript variant 2, mRNA [NM_147204]	110222193	chr12	110222134	-	transient receptor potential cation channel, subfamily V, member 4
A_23_P101380	2	B3GNT8	Homo sapiens UDP-GlcNAc:betaGal beta-1,3-N-acetylglucosaminyltransferase 8 (B3GNT8), mRNA [NM_198540]	41931342	chr19	41931283	-	UDP-GlcNAc:betaGal beta-1,3-N-acetylglucosaminyltransferase 8
A_33_P3306659	1	LOC728254	PREDICTED: Homo sapiens hypothetical protein LOC728254 (LOC728254), miscRNA [XR_041003]	114504749	chr5	114504690	+	hypothetical protein LOC728254
A_23_P46781	1	ITGA8	Homo sapiens integrin, alpha 8 (ITGA8), mRNA [NM_003638]	15561364	chr10	15561305	-	integrin, alpha 8
A_33_P3216357	2	KDM5C	Homo sapiens lysine (K)-specific demethylase 5C (KDM5C), transcript variant 2, mRNA [NM_001146702]	53253984	chrX	53253925	-	lysine (K)-specific demethylase 5C
A_23_P217341	2	MAGEB1	Homo sapiens melanoma antigen family B, 1 (MAGEB1), transcript variant 1, mRNA [NM_002363]	30269187	chrX	30269128	+	melanoma antigen family B, 1
A_23_P114626	2	SERPINC1	Homo sapiens serpin peptidase inhibitor, clade C (antithrombin), member 1 (SERPINC1), mRNA [NM_000488]	173873103	chr1	173873044	-	serpin peptidase inhibitor, clade C (antithrombin), member 1
A_23_P1331	1	COL13A1	Homo sapiens collagen, type XIII, alpha 1 (COL13A1), transcript variant 1, mRNA [NM_005203]	71718870	chr10	71718811	+	collagen, type XIII, alpha 1
A_33_P3302280	2	PDIK1L	Homo sapiens PDLIM1 interacting kinase 1 like (PDIK1L), transcript variant 1, mRNA [NM_152835]	26450372	chr1	26450313	+	PDLIM1 interacting kinase 1 like
A_33_P3277527	1	LAMC3	Homo sapiens laminin, gamma 3 (LAMC3), mRNA [NM_006059]	133963203	chr9	133963144	+	laminin, gamma 3
A_33_P3613000	2	ZBTB10	Homo sapiens zinc finger and BTB domain containing 10 (ZBTB10), transcript variant 1, mRNA [NM_001105539]	81432009	chr8	81431950	+	zinc finger and BTB domain containing 10
A_33_P3351189	1		Putative uncharacterized protein ENSP00000384254 [Source:UniProtKB/TrEMBL;Acc:B5MC88] [ENST00000403226]	3197966	chr7	3197907	-
A_33_P3267250	1	TDRD10	Homo sapiens tudor domain containing 10 (TDRD10), transcript variant 2, mRNA [NM_182499]	154517364	chr1	154517305	+	tudor domain containing 10
A_23_P103361	2	LCK	Homo sapiens lymphocyte-specific protein tyrosine kinase (LCK), transcript variant 2, mRNA [NM_005356]	32751491	chr1	32751432	+	lymphocyte-specific protein tyrosine kinase
A_32_P133072	1	SPON1	Homo sapiens spondin 1, extracellular matrix protein (SPON1), mRNA [NM_006108]	14289239	chr11	14289180	+	spondin 1, extracellular matrix protein
A_24_P300302	1	LOC134466	Homo sapiens zinc finger protein 300 pseudogene (LOC134466), non-coding RNA [NR_026867]	150310286	chr5	150310227	-	zinc finger protein 300 pseudogene
A_33_P3252719	1	TIRAP	Homo sapiens toll-interleukin 1 receptor (TIR) domain containing adaptor protein (TIRAP), transcript variant 3, mRNA [NM_001039661]	126163645	chr11	126163586	+	toll-interleukin 1 receptor (TIR) domain containing adaptor protein
A_24_P324712	2	NPC1L1	Homo sapiens NPC1 (Niemann-Pick disease, type C1, gene)-like 1 (NPC1L1), transcript variant 1, mRNA [NM_013389]					NPC1 (Niemann-Pick disease, type C1, gene)-like 1
A_33_P3367850	1	CHRM4	Homo sapiens cholinergic receptor, muscarinic 4 (CHRM4), mRNA [NM_000741]	46406728	chr11	46406669	-	cholinergic receptor, muscarinic 4
A_33_P3304696	1	IGLV3-25	Homo sapiens immunoglobulin lambda variable 3-25, mRNA (cDNA clone IMAGE:4856249). [BC022823]	23247168	chr22	23029686	+	immunoglobulin lambda variable 3-25
A_24_P289170	2	CCDC88C	Homo sapiens coiled-coil domain containing 88C (CCDC88C), mRNA [NM_001080414]	91875104	chr14	91875045	-	coiled-coil domain containing 88C
A_33_P3330498	2	ALDH7A1	Alpha-aminoadipic semialdehyde dehydrogenase (Alpha-AASA dehydrogenase)(EC 1.2.1.31)(Delta1-piperideine-6-carboxylate dehydrogenease)(P6c dehydrogenase)(Aldehyde dehydrogenase family 7 member A1)(Antiquitin-1) [Source:UniProtKB/Swiss-Prot;Acc:P49419] [ENST00000409134]	125877621	chr5	125877562	-	aldehyde dehydrogenase 7 family, member A1
A_23_P153986	2	KCNJ3	Homo sapiens potassium inwardly-rectifying channel, subfamily J, member 3 (KCNJ3), mRNA [NM_002239]	155712015	chr2	155711956	+	potassium inwardly-rectifying channel, subfamily J, member 3
A_33_P3303617	1		Homo sapiens clone HQ0255 PRO0255 mRNA, complete cds. [AF090909]	32149602	chr5	32149543	+
A_33_P3287997	2	C9orf106	Homo sapiens chromosome 9 open reading frame 106 (C9orf106), mRNA [NM_001012715]	132084872	chr9	132084813	+	chromosome 9 open reading frame 106
A_23_P10647	1	CYTL1	Homo sapiens cytokine-like 1 (CYTL1), mRNA [NM_018659]	5016781	chr4	5016722	-	cytokine-like 1
A_33_P3375762	2		Putative UPF0607 protein ENSP00000383144 [Source:UniProtKB/Swiss-Prot;Acc:A8MX80] [ENST00000400287]	78236452	chr13	78236393	-
A_33_P3314301	2	SV2C	Homo sapiens synaptic vesicle glycoprotein 2C (SV2C), mRNA [NM_014979]	75621301	chr5	75621242	+	synaptic vesicle glycoprotein 2C
A_23_P348028	1	IL1F6	Homo sapiens interleukin 1 family, member 6 (epsilon) (IL1F6), mRNA [NM_014440]	113765496	chr2	113765437	+	interleukin 1 family, member 6 (epsilon)
A_33_P3245454	1	LOC389834	Homo sapiens ankyrin repeat domain 57 pseudogene (LOC389834), non-coding RNA [NR_027420]	13323764	chrY	13323705	-	ankyrin repeat domain 57 pseudogene
A_24_P187614	2	LOC100129648	Homo sapiens cDNA FLJ40318 fis, clone TESTI2030556. [AK097637]	41768715	chr22	41768656	-	hypothetical LOC100129648
A_33_P3277407	2	MLL5	Homo sapiens myeloid/lymphoid or mixed-lineage leukemia 5 (trithorax homolog, Drosophila) (MLL5), transcript variant 1, mRNA [NM_182931]	104751312	chr7	104751253	+	myeloid/lymphoid or mixed-lineage leukemia 5 (trithorax homolog, Drosophila)
A_33_P3212640	1	NOTCH2NL	Homo sapiens Notch homolog 2 (Drosophila) N-terminal like (NOTCH2NL), mRNA [NM_203458]	145285912	chr1	145285853	+	Notch homolog 2 (Drosophila) N-terminal like
A_33_P3420367	1		Smith-Magenis syndrome chromosome region candidate gene 7 protein [Source:UniProtKB/Swiss-Prot;Acc:Q96C03] [ENST00000395703]	18166827	chr17	18166768	+
A_33_P3249731	2	LOC100294070	PREDICTED: Homo sapiens hypothetical protein LOC100294070 (LOC100294070), mRNA [XM_002344316]	51454367	chr7	51454308	+	hypothetical protein LOC100294070
A_23_P204791	1	NOS1	Homo sapiens nitric oxide synthase 1 (neuronal) (NOS1), mRNA [NM_000620]	117651049	chr12	117650990	-	nitric oxide synthase 1 (neuronal)
A_24_P265088	1	PDZD4	Homo sapiens PDZ domain containing 4 (PDZD4), mRNA [NM_032512]	153068362	chrX	153068303	-	PDZ domain containing 4
A_23_P105691	2	GPRC5D	Homo sapiens G protein-coupled receptor, family C, group 5, member D (GPRC5D), mRNA [NM_018654]	13102731	chr12	13102672	-	G protein-coupled receptor, family C, group 5, member D
A_24_P936010	1		Homo sapiens clone DNA172120 micronovel (UNQ9353) mRNA, complete cds. [AY358253]	37071683	chr17	37071624	+
A_33_P3292769	1	NFAM1	Homo sapiens NFAT activating protein with ITAM motif 1 (NFAM1), mRNA [NM_145912]	42776472	chr22	42776413	-	NFAT activating protein with ITAM motif 1
A_33_P3223825	2	SRRM3	Homo sapiens serine/arginine repetitive matrix 3 (SRRM3), mRNA [NM_001110199]	75915097	chr7	75915038	+	serine/arginine repetitive matrix 3
A_33_P3416009	1		Protein downstream neighbor of Son (B17) [Source:UniProtKB/Swiss-Prot;Acc:Q9NYP3] [ENST00000303113]	34947842	chr21	34947783	-
A_23_P368691	1	ABCC9	Homo sapiens ATP-binding cassette, sub-family C (CFTR/MRP), member 9 (ABCC9), transcript variant SUR2A, mRNA [NM_005691]					ATP-binding cassette, sub-family C (CFTR/MRP), member 9
A_23_P92672	2	OCLN	Homo sapiens occludin (OCLN), mRNA [NM_002538]	70370035	chr5	70369976	-	occludin
A_32_P48559	1	C16orf92	Homo sapiens chromosome 16 open reading frame 92 (C16orf92), transcript variant 2, mRNA [NM_001109660]	30035150	chr16	30035091	+	chromosome 16 open reading frame 92
A_23_P94494	2	TLE4	Homo sapiens transducin-like enhancer of split 4 (E(sp1) homolog, Drosophila) (TLE4), mRNA [NM_007005]	82340090	chr9	82340031	+	transducin-like enhancer of split 4 (E(sp1) homolog, Drosophila)
A_23_P5018	2	LOC80054	Homo sapiens hypothetical LOC80054 (LOC80054), non-coding RNA [NR_026887]	33795322	chr19	33795263	+	hypothetical LOC80054
A_33_P3359973	1	LOC642666	PREDICTED: Homo sapiens hypothetical LOC642666 (LOC642666), mRNA [XM_001717129]	82413446	chr10	82413387	+	hypothetical LOC642666
A_33_P3389336	2	LOC100129531	PREDICTED: Homo sapiens hypothetical LOC100129531 (LOC100129531), mRNA [XM_001717241]	34072332	chr11	34072273	-	hypothetical LOC100129531
A_33_P3230374	1	OR52I2	Homo sapiens olfactory receptor, family 52, subfamily I, member 2 (OR52I2), mRNA [NM_001005170]	4609095	chr11	4609036	+	olfactory receptor, family 52, subfamily I, member 2
A_33_P3379116	2			29044241	chr6	29044182	-
A_33_P3413168	2		Collagen alpha-1(XXVII) chain Precursor [Source:UniProtKB/Swiss-Prot;Acc:Q8IZC6] [ENST00000374106]	116980113	chr9	116980054	+
A_23_P31725	1	BLK	Homo sapiens B lymphoid tyrosine kinase (BLK), mRNA [NM_001715]	11421917	chr8	11421858	+	B lymphoid tyrosine kinase
A_33_P3327470	2		Putative uncharacterized protein NTF6B Fragment [Source:UniProtKB/TrEMBL;Acc:B7WPK1] [ENST00000391533]	49542303	chr19	49542244	-
A_23_P371835	1	GATA5	Homo sapiens GATA binding protein 5 (GATA5), mRNA [NM_080473]	61038631	chr20	61038572	-	GATA binding protein 5
A_32_P56143	2	LOC100133109	PREDICTED: Homo sapiens hypothetical LOC100133109 (LOC100133109), mRNA [XM_001716009]	122648510	chrX	122648451	-	hypothetical LOC100133109
A_33_P3346331	2		Putative uncharacterized protein ENSP00000384476 [Source:UniProtKB/TrEMBL;Acc:B5MCL6] [ENST00000403628]	111779606	chr11	111779547	+
ERCC-00012_90	1		Unknown
A_23_P410725	1	ZNF491	Homo sapiens zinc finger protein 491 (ZNF491), mRNA [NM_152356]	11918464	chr19	11918405	+	zinc finger protein 491
A_23_P37088	2	RDH12	Homo sapiens retinol dehydrogenase 12 (all-trans/9-cis/11-cis) (RDH12), mRNA [NM_152443]	68200998	chr14	68200939	+	retinol dehydrogenase 12 (all-trans/9-cis/11-cis)
A_23_P110412	1	TMEM150C	Homo sapiens transmembrane protein 150C (TMEM150C), mRNA [NM_001080506]	83405845	chr4	83405786	-	transmembrane protein 150C
A_33_P3252839	2		Homo sapiens cDNA, FLJ97317 [AK307369]	99581174	chr7	99581115	+
A_23_P253921	2	ZNF167	Homo sapiens zinc finger protein 167 (ZNF167), transcript variant 1, mRNA [NM_018651]	44613593	chr3	44613534	+	zinc finger protein 167
A_33_P3345309	1	LOC646960	PREDICTED: Homo sapiens similar to hCG1818432 (LOC646960), mRNA [XM_001720729]	233390415	chr2	233390356	+	similar to hCG1818432
A_23_P107963	2	FUT1	Homo sapiens fucosyltransferase 1 (galactoside 2-alpha-L-fucosyltransferase, H blood group) (FUT1), mRNA [NM_000148]	49251325	chr19	49251268	-	fucosyltransferase 1 (galactoside 2-alpha-L-fucosyltransferase, H blood group)
A_33_P3306413	1	INCA1	Homo sapiens inhibitor of CDK, cyclin A1 interacting protein 1 (INCA1), mRNA [NM_213726]	4891704	chr17	4891645	-	inhibitor of CDK, cyclin A1 interacting protein 1
A_23_P91414	1	C20orf160	Homo sapiens chromosome 20 open reading frame 160 (C20orf160), mRNA [NM_080625]	30619655	chr20	30619596	+	chromosome 20 open reading frame 160
A_23_P143621	1	CRYBB1	Homo sapiens crystallin, beta B1 (CRYBB1), mRNA [NM_001887]					crystallin, beta B1
A_23_P10518	1	TFDP3	Homo sapiens transcription factor Dp family, member 3 (TFDP3), mRNA [NM_016521]	132351715	chrX	132351656	-	transcription factor Dp family, member 3
A_33_P3793702	2	LOC157381	Homo sapiens hypothetical LOC157381 (LOC157381), non-coding RNA [NR_027321]	125963293	chr8	125963234	+	hypothetical LOC157381
A_24_P945113	1	ACVRL1	Homo sapiens activin A receptor type II-like 1 (ACVRL1), transcript variant 1, mRNA [NM_000020]	52317093	chr12	52317034	+	activin A receptor type II-like 1
A_33_P3759737	1	LOC100287050	PREDICTED: Homo sapiens hypothetical protein LOC100287050 (LOC100287050), mRNA [XM_002342306]	239419392	chr2	239419333	-	hypothetical protein LOC100287050
A_24_P210569	1	SCG3	Homo sapiens secretogranin III (SCG3), transcript variant 1, mRNA [NM_013243]	52012356	chr15	52012297	+	secretogranin III
A_23_P105973	2	SERPINA11	Homo sapiens serpin peptidase inhibitor, clade A (alpha-1 antiproteinase, antitrypsin), member 11 (SERPINA11), mRNA [NM_001080451]	94909539	chr14	94909480	-	serpin peptidase inhibitor, clade A (alpha-1 antiproteinase, antitrypsin), member 11
A_23_P109913	1	CXCR6	Homo sapiens chemokine (C-X-C motif) receptor 6 (CXCR6), mRNA [NM_006564]	45989443	chr3	45989385	+	chemokine (C-X-C motif) receptor 6
A_23_P12079	1	KCNC4	Homo sapiens potassium voltage-gated channel, Shaw-related subfamily, member 4 (KCNC4), transcript variant 2, mRNA [NM_153763]	110766387	chr1	110766328	+	potassium voltage-gated channel, Shaw-related subfamily, member 4
A_23_P50678	1	MATK	Homo sapiens megakaryocyte-associated tyrosine kinase (MATK), transcript variant 1, mRNA [NM_139355]					megakaryocyte-associated tyrosine kinase
A_33_P3314810	2	LOC730978	PREDICTED: Homo sapiens similar to capicua-like protein/double homeodomain 4 fusion protein (LOC730978), miscRNA [XR_037258]	143718	chr6	143659	+	similar to capicua-like protein/double homeodomain 4 fusion protein
A_32_P52018	1	PHACTR1	Homo sapiens phosphatase and actin regulator 1 (PHACTR1), mRNA [NM_030948]					phosphatase and actin regulator 1
A_23_P112554	1	COL15A1	Homo sapiens collagen, type XV, alpha 1 (COL15A1), mRNA [NM_001855]	101832824	chr9	101832765	+	collagen, type XV, alpha 1
A_23_P40919	2	GPR128	Homo sapiens G protein-coupled receptor 128 (GPR128), mRNA [NM_032787]					G protein-coupled receptor 128
A_33_P3309643	2			143526270	chr7	143526211	-
A_23_P216307	1	RUNX1T1	Homo sapiens runt-related transcription factor 1; translocated to, 1 (cyclin D-related) (RUNX1T1), transcript variant 1, mRNA [NM_004349]	92972310	chr8	92972251	-	runt-related transcription factor 1; translocated to, 1 (cyclin D-related)
A_33_P3367924	1	LOC390748	Homo sapiens similar to poly(A)binding protein nuclear-like 1 (LOC390748), mRNA [NM_001080487]	88932844	chr16	88932785	-	similar to poly(A)binding protein nuclear-like 1
A_23_P99253	2	LIN7A	Homo sapiens lin-7 homolog A (C. elegans) (LIN7A), mRNA [NM_004664]	81191501	chr12	81191442	-	lin-7 homolog A (C. elegans)
A_23_P11697	2	HMGB4	Homo sapiens high-mobility group box 4 (HMGB4), transcript variant 1, mRNA [NM_145205]	34330024	chr1	34329965	+	high-mobility group box 4
A_33_P3259203	2			114515195	chr13	114515136	+
A_23_P9883	2	NLRP3	Homo sapiens NLR family, pyrin domain containing 3 (NLRP3), transcript variant 3, mRNA [NM_001079821]	247612089	chr1	247612029	+	NLR family, pyrin domain containing 3
A_24_P140608	2	HBEGF	Homo sapiens heparin-binding EGF-like growth factor (HBEGF), mRNA [NM_001945]	139713111	chr5	139713052	-	heparin-binding EGF-like growth factor
A_23_P354288	1	FAM71A	Homo sapiens family with sequence similarity 71, member A (FAM71A), mRNA [NM_153606]	212799831	chr1	212799772	+	family with sequence similarity 71, member A
A_32_P197524	1	EIF2A	Homo sapiens eukaryotic translation initiation factor 2A, 65kDa (EIF2A), mRNA [NM_032025]	150302743	chr3	150302684	+	eukaryotic translation initiation factor 2A, 65kDa
A_23_P119835	1	NLRC4	Homo sapiens NLR family, CARD domain containing 4 (NLRC4), mRNA [NM_021209]	32449762	chr2	32449703	-	NLR family, CARD domain containing 4
A_33_P3418838	2	LOC100133047	PREDICTED: Homo sapiens hypothetical LOC100133047 (LOC100133047), mRNA [XM_001716008]	81095357	chr8	81095298	-	hypothetical LOC100133047
A_33_P3313456	1	CXorf30	Homo sapiens chromosome X open reading frame 30 (CXorf30), mRNA [NM_001098843]	36403129	chrX	36403070	+	chromosome X open reading frame 30
A_24_P751074	2	ETS1	Homo sapiens v-ets erythroblastosis virus E26 oncogene homolog 1 (avian) (ETS1), transcript variant 2, mRNA [NM_005238]	128329794	chr11	128329734	-	v-ets erythroblastosis virus E26 oncogene homolog 1 (avian)
A_23_P208302	2	APOC2	Homo sapiens apolipoprotein C-II (APOC2), mRNA [NM_000483]	45452699	chr19	45452640	+	apolipoprotein C-II
A_33_P3258046	2	TAC4	Homo sapiens tachykinin 4 (hemokinin) (TAC4), transcript variant alpha, mRNA [NM_170685]	47915730	chr17	47915671	-	tachykinin 4 (hemokinin)
A_33_P3325643	2	FLJ42418	PREDICTED: Homo sapiens FLJ42418 protein (FLJ42418), miscRNA [XR_041683]	6910270	chr2	6910211	-	FLJ42418 protein
A_23_P9255	1	SYK	Homo sapiens spleen tyrosine kinase (SYK), transcript variant 1, mRNA [NM_003177]	93658201	chr9	93658142	+	spleen tyrosine kinase
A_23_P210835	1	MYT1	Homo sapiens myelin transcription factor 1 (MYT1), mRNA [NM_004535]	62873278	chr20	62873219	+	myelin transcription factor 1
A_33_P3489675	1	PRR5-ARHGAP8	Homo sapiens PRR5-ARHGAP8 fusion (LOC553158), mRNA [NM_181334]	45204270	chr22	45204211	+	PRR5-ARHGAP8 readthrough
A_33_P3230011	1	STOX1	Homo sapiens storkhead box 1 (STOX1), transcript variant 3, mRNA [NM_001130159]	70644214	chr10	70644155	+	storkhead box 1
A_33_P3422030	1		FXYD domain-containing ion transport regulator 5 Precursor (Dysadherin) [Source:UniProtKB/Swiss-Prot;Acc:Q96DB9] [ENST00000392218]	35650832	chr19	35650773	+
A_33_P3353866	1	MOGAT2	Homo sapiens monoacylglycerol O-acyltransferase 2 (MOGAT2), mRNA [NM_025098]	75442307	chr11	75442248	+	monoacylglycerol O-acyltransferase 2
A_33_P3343616	2		PHD finger protein 12 (PHD factor 1)(Pf1) [Source:UniProtKB/Swiss-Prot;Acc:Q96QT6] [ENST00000378879]	27237154	chr17	27237095	-
A_23_P110253	1	KIT	Homo sapiens v-kit Hardy-Zuckerman 4 feline sarcoma viral oncogene homolog (KIT), transcript variant 1, mRNA [NM_000222]	55606570	chr4	55606511	+	v-kit Hardy-Zuckerman 4 feline sarcoma viral oncogene homolog
A_23_P40096	2	PROC	Homo sapiens protein C (inactivator of coagulation factors Va and VIIIa) (PROC), mRNA [NM_000312]	128186692	chr2	128186633	+	protein C (inactivator of coagulation factors Va and VIIIa)
A_23_P109488	1	PIK3IP1	Homo sapiens phosphoinositide-3-kinase interacting protein 1 (PIK3IP1), transcript variant 1, mRNA [NM_052880]	31685561	chr22	31685502	-	phosphoinositide-3-kinase interacting protein 1
A_32_P94	2	LHFPL4	Homo sapiens lipoma HMGIC fusion partner-like 4 (LHFPL4), mRNA [NM_198560]	9540200	chr3	9540141	-	lipoma HMGIC fusion partner-like 4
A_33_P3343394	1			140817703	chr4	140817644	+
A_33_P3255176	1	LOC100133116	PREDICTED: Homo sapiens similar to uromodulin-like (LOC100133116), miscRNA [XR_037558]	26551702	chr1	26551643	+	similar to uromodulin-like
A_33_P3321522	1		Ankyrin repeat domain-containing protein ENSP00000288893 [Source:UniProtKB/Swiss-Prot;Acc:A6NGH8] [ENST00000409061]	6076011	chr7	6075952	+
A_33_P3304769	1			90231437	chr16	90231378	+
A_33_P3349843	2			180222497	chr5	180222438	-
A_33_P3286846	1	TP53TG3	Homo sapiens TP53 target 3 (TP53TG3), mRNA [NM_016212]	32687268	chr16	32687209	-	TP53 target 3
A_33_P3349671	1			90652849	chr9	90652790	-
A_33_P3283485	2		Hypothetical LOC440337cDNA FLJ37013 fis, clone BRACE2010171 ; [Source:UniProtKB/TrEMBL;Acc:Q8N9J9] [ENST00000415768]	6428051	chr16	6427992	+
A_23_P322116	2	TFAP2E	Homo sapiens transcription factor AP-2 epsilon (activating enhancer binding protein 2 epsilon) (TFAP2E), mRNA [NM_178548]	36060209	chr1	36060150	+	transcription factor AP-2 epsilon (activating enhancer binding protein 2 epsilon)
A_33_P3266863	2	TMEM53	Homo sapiens transmembrane protein 53 (TMEM53), mRNA [NM_024587]	45119563	chr1	45119504	-	transmembrane protein 53
A_33_P3299791	1			67402720	chr2	67402661	-
A_33_P3397433	1			131962370	chr3	131962311	-
A_23_P344281	1	ZIK1	Homo sapiens zinc finger protein interacting with K protein 1 homolog (mouse) (ZIK1), mRNA [NM_001010879]	58102935	chr19	58102876	+	zinc finger protein interacting with K protein 1 homolog (mouse)
A_33_P3362148	2	LOC284900	Homo sapiens hypothetical LOC284900 (LOC284900), transcript variant 1, non-coding RNA [NR_026963]	28398598	chr22	28398539	+	hypothetical LOC284900
A_23_P202448	1	CXCL12	Homo sapiens chemokine (C-X-C motif) ligand 12 (stromal cell-derived factor 1) (CXCL12), transcript variant 1, mRNA [NM_199168]	44872947	chr10	44872888	-	chemokine (C-X-C motif) ligand 12 (stromal cell-derived factor 1)
A_23_P103310	2	S100A7	Homo sapiens S100 calcium binding protein A7 (S100A7), mRNA [NM_002963]					S100 calcium binding protein A7
A_33_P3262028	2			197366334	chr3	197366275	+
A_33_P3389271	1	LOC100129058	PREDICTED: Homo sapiens similar to hCG2038656 (LOC100129058), miscRNA [XR_078285]	51908223	chr3	51908164	+	similar to hCG2038656
A_33_P3229402	1	PECAM1	Homo sapiens platelet/endothelial cell adhesion molecule (PECAM1), mRNA [NM_000442]					platelet/endothelial cell adhesion molecule
A_33_P3548860	1	SEC1	Homo sapiens secretory blood group 1 (SEC1), non-coding RNA [NR_004401]	49185433	chr19	49185374	+	secretory blood group 1
A_33_P3262124	2	MMP25	Homo sapiens matrix metallopeptidase 25 (MMP25), mRNA [NM_022468]	3100545	chr16	3100486	+	matrix metallopeptidase 25
A_23_P351138	2	CLDN9	Homo sapiens claudin 9 (CLDN9), mRNA [NM_020982]	3063695	chr16	3063636	+	claudin 9
A_33_P3277953	1	LOC100128811	Homo sapiens hypothetical protein LOC100128811 (LOC100128811), non-coding RNA [NR_027333]	25464780	chr10	25464721	-	hypothetical protein LOC100128811
A_23_P350001	1	GUCY1A2	Homo sapiens guanylate cyclase 1, soluble, alpha 2 (GUCY1A2), mRNA [NM_000855]	106558464	chr11	106558405	-	guanylate cyclase 1, soluble, alpha 2
A_23_P107336	1	ACAP1	Homo sapiens ArfGAP with coiled-coil, ankyrin repeat and PH domains 1 (ACAP1), mRNA [NM_014716]	7251310	chr17	7251251	+	ArfGAP with coiled-coil, ankyrin repeat and PH domains 1
A_23_P130444	1	ZNF701	Homo sapiens zinc finger protein 701 (ZNF701), mRNA [NM_018260]	53087476	chr19	53087417	+	zinc finger protein 701
A_33_P3279949	1	LOC100128170	Homo sapiens cDNA FLJ42176 fis, clone THYMU2030226. [AK124170]	42583695	chr20	42583636	+	hypothetical protein LOC100128170
A_33_P3383471	1		Protein phosphatase 1 regulatory subunit 1A (Protein phosphatase inhibitor 1)(IPP-1)(I-1) [Source:UniProtKB/Swiss-Prot;Acc:Q13522] [ENST00000379690]	54971267	chr12	54971208	-
A_23_P141505	2	CLEC10A	Homo sapiens C-type lectin domain family 10, member A (CLEC10A), transcript variant 1, mRNA [NM_182906]	6978326	chr17	6978267	-	C-type lectin domain family 10, member A
A_24_P636974	2	LOC100289383	PREDICTED: Homo sapiens hypothetical protein LOC100289383 (LOC100289383), mRNA [XM_002344123]	56435330	chr7	56435269	+	hypothetical protein LOC100289383
A_23_P157007	2	TMEM176B	Homo sapiens transmembrane protein 176B (TMEM176B), transcript variant 1, mRNA [NM_014020]	150489208	chr7	150489149	-	transmembrane protein 176B
A_33_P3298771	2		Putative olfactory receptor 52L2 (Olfactory receptor OR11-74) [Source:UniProtKB/Swiss-Prot;Acc:Q8NGH6] [ENST00000316540]	6078605	chr11	6078546	-
A_33_P3229156	2	SLC17A9	Homo sapiens solute carrier family 17, member 9 (SLC17A9), mRNA [NM_022082]	61599941	chr20	61599882	+	solute carrier family 17, member 9
A_33_P3233273	2	LRRC61	Homo sapiens leucine rich repeat containing 61 (LRRC61), transcript variant 1, mRNA [NM_001142928]	150035063	chr7	150035004	+	leucine rich repeat containing 61
A_33_P3215457	2	MTTP	Homo sapiens microsomal triglyceride transfer protein (MTTP), mRNA [NM_000253]	100544304	chr4	100544245	+	microsomal triglyceride transfer protein
A_33_P3252191	2		Protein kinase C epsilon type (EC 2.7.11.13)(nPKC-epsilon) [Source:UniProtKB/Swiss-Prot;Acc:Q02156] [ENST00000394874]	46238103	chr2	46238044	+
A_33_P3362232	1			170914957	chr4	170914898	+
A_23_P30200	1	PCDHB16	Homo sapiens protocadherin beta 16 (PCDHB16), mRNA [NM_020957]	140565394	chr5	140565335	+	protocadherin beta 16
A_33_P3252099	1	ANKLE1	Homo sapiens ankyrin repeat and LEM domain containing 1 (ANKLE1), mRNA [NM_152363]	17396622	chr19	17396563	+	ankyrin repeat and LEM domain containing 1
A_33_P3391578	2	RPL23AP64	Homo sapiens ribosomal protein L23a pseudogene 64 (RPL23AP64), non-coding RNA [NR_003040]	118873886	chr11	118873827	-	ribosomal protein L23a pseudogene 64
A_23_P157117	1	CREB5	Homo sapiens cAMP responsive element binding protein 5 (CREB5), transcript variant 1, mRNA [NM_182898]	28859162	chr7	28859103	+	cAMP responsive element binding protein 5
A_24_P45476	2	XCL1	Homo sapiens chemokine (C motif) ligand 1 (XCL1), mRNA [NM_002995]	168550583	chr1	168550524	+	chemokine (C motif) ligand 1
A_33_P3388357	1	WDR87	Homo sapiens WD repeat domain 87 (WDR87), mRNA [NM_031951]	38375641	chr19	38375582	-	WD repeat domain 87
A_33_P3281435	2		Putative uncharacterized protein ENSP00000374815 [Source:UniProtKB/TrEMBL;Acc:A6NEF8] [ENST00000471857]	90260248	chr2	90260191	+
A_33_P3794109	1	LOC253805	Homo sapiens hypothetical protein LOC253805, mRNA (cDNA clone IMAGE:4824622) [BC028622]	132938007	chr11	132937948	+	hypothetical protein LOC253805
A_23_P55749	1	COL5A3	Homo sapiens collagen, type V, alpha 3 (COL5A3), mRNA [NM_015719]	10070602	chr19	10070543	-	collagen, type V, alpha 3
A_23_P407206	2	CLN8	Homo sapiens ceroid-lipofuscinosis, neuronal 8 (epilepsy, progressive with mental retardation) (CLN8), mRNA [NM_018941]	1734701	chr8	1734642	+	ceroid-lipofuscinosis, neuronal 8 (epilepsy, progressive with mental retardation)
A_23_P10743	1	PDE6B	Homo sapiens phosphodiesterase 6B, cGMP-specific, rod, beta (PDE6B), transcript variant 1, mRNA [NM_000283]	663932	chr4	663873	+	phosphodiesterase 6B, cGMP-specific, rod, beta
A_24_P25550	1	ADH6	Homo sapiens alcohol dehydrogenase 6 (class V) (ADH6), transcript variant 1, mRNA [NM_001102470]	100124982	chr4	100124923	-	alcohol dehydrogenase 6 (class V)
A_23_P169873	2	TRPC2	Homo sapiens transient receptor potential cation channel, subfamily C, member 2 (pseudogene) (TRPC2), non-coding RNA [NR_002720]	3656346	chr11	3656287	+	transient receptor potential cation channel, subfamily C, member 2 (pseudogene)
A_33_P3279470	2	AGRP	Homo sapiens agouti related protein homolog (mouse) (AGRP), transcript variant 1, mRNA [NM_001138]	67516612	chr16	67516553	-	agouti related protein homolog (mouse)
A_33_P3252228	2		Neurensin-1 (Vesicular membrane protein of 24 kDa)(Vesicular membrane protein p24)(Neuro-p24) [Source:UniProtKB/Swiss-Prot;Acc:Q8IZ57] [ENST00000378475]	24141403	chr6	24141344	+
A_23_P335239	1	GAB1	Homo sapiens GRB2-associated binding protein 1 (GAB1), transcript variant 1, mRNA [NM_207123]	144390511	chr4	144390452	+	GRB2-associated binding protein 1
A_33_P3420247	2	LOC340515	Homo sapiens cDNA clone IMAGE:5744569 [BC040625]	93224953	chr9	93224894	-	hypothetical protein LOC340515
A_23_P91552	2	FTCD	Homo sapiens formiminotransferase cyclodeaminase (FTCD), transcript variant A, mRNA [NM_206965]					formiminotransferase cyclodeaminase
A_33_P3306749	2		Noelin Precursor (Neuronal olfactomedin-related ER localized protein)(Olfactomedin-1) [Source:UniProtKB/Swiss-Prot;Acc:Q99784] [ENST00000371799]	137969069	chr9	137969010	+
A_33_P3345036	2	POMC	Homo sapiens proopiomelanocortin (POMC), transcript variant 1, mRNA [NM_001035256]	25383996	chr2	25383937	-	proopiomelanocortin
A_33_P3227686	2	FLJ43860	Homo sapiens FLJ43860 protein (FLJ43860), mRNA [NM_207414]	142443988	chr8	142443929	-	FLJ43860 protein
A_33_P3250680	1	CD40LG	Homo sapiens CD40 ligand (CD40LG), mRNA [NM_000074]	135742515	chrX	135742456	+	CD40 ligand
A_33_P3347707	1	NOVA2	Homo sapiens neuro-oncological ventral antigen 2 (NOVA2), mRNA [NM_002516]	46442850	chr19	46442791	-	neuro-oncological ventral antigen 2
A_23_P71530	2	TNFRSF11B	Homo sapiens tumor necrosis factor receptor superfamily, member 11b (TNFRSF11B), mRNA [NM_002546]	119936779	chr8	119936720	-	tumor necrosis factor receptor superfamily, member 11b
A_23_P96633	2	CXorf48	Homo sapiens chromosome X open reading frame 48 (CXorf48), transcript variant 1, mRNA [NM_001031705]	134290762	chrX	134290704	-	chromosome X open reading frame 48
A_23_P83683	2	MORC1	Homo sapiens MORC family CW-type zinc finger 1 (MORC1), mRNA [NM_014429]	108677414	chr3	108677355	-	MORC family CW-type zinc finger 1
A_23_P74737	2	EYA3	Homo sapiens eyes absent homolog 3 (Drosophila) (EYA3), mRNA [NM_001990]					eyes absent homolog 3 (Drosophila)
A_33_P3281437	1		Putative uncharacterized protein ENSP00000374815 [Source:UniProtKB/TrEMBL;Acc:A6NEF8] [ENST00000471857]	90260089	chr2	90260030	+
A_23_P127684	2	OR5F1	Homo sapiens olfactory receptor, family 5, subfamily F, member 1 (OR5F1), mRNA [NM_003697]	55761573	chr11	55761514	-	olfactory receptor, family 5, subfamily F, member 1
A_33_P3267185	2	ATP2B1	Homo sapiens ATPase, Ca++ transporting, plasma membrane 1 (ATP2B1), transcript variant 1, mRNA [NM_001001323]	89992427	chr12	89992368	-	ATPase, Ca++ transporting, plasma membrane 1
A_33_P3346806	1		BP396343 Homo sapiens pancreatic islet Homo sapiens cDNA clone hbt09690 3', mRNA sequence [BP396343]	6972888	chr8	6972829	-
A_33_P3273885	1		HLA class II histocompatibility antigen, DQ(2) alpha chain Precursor [Source:UniProtKB/Swiss-Prot;Acc:P04226] [ENST00000412049]
A_24_P314681	2		BX281397 Soares_NFL_T_GBC_S1 Homo sapiens cDNA clone IMAGp998G075145 ; IMAGE:2087454, mRNA sequence [BX281397]	130713357	chr10	130713298	+
A_33_P3263614	2	ASAP3	Homo sapiens ArfGAP with SH3 domain, ankyrin repeat and PH domain 3 (ASAP3), transcript variant 2, mRNA [NM_001143778]	23779252	chr1	23779193	-	ArfGAP with SH3 domain, ankyrin repeat and PH domain 3
A_33_P3221343	2	HECTD2	Homo sapiens HECT domain containing 2 (HECTD2), transcript variant 2, mRNA [NM_173497]	93222948	chr10	93222889	+	HECT domain containing 2
A_24_P143574	2	SIRPB1	Homo sapiens signal-regulatory protein beta 1 (SIRPB1), transcript variant 1, mRNA [NM_006065]	1552568	chr20	1552509	-	signal-regulatory protein beta 1
A_23_P116624	2	SLC6A5	Homo sapiens solute carrier family 6 (neurotransmitter transporter, glycine), member 5 (SLC6A5), mRNA [NM_004211]					solute carrier family 6 (neurotransmitter transporter, glycine), member 5
A_33_P3347193	2	VSTM2A	Homo sapiens V-set and transmembrane domain containing 2A (VSTM2A), mRNA [NM_182546]	54617716	chr7	54617657	+	V-set and transmembrane domain containing 2A
A_33_P3403153	1	C1QTNF2	Homo sapiens C1q and tumor necrosis factor related protein 2 (C1QTNF2), mRNA [NM_031908]	159775247	chr5	159775188	-	C1q and tumor necrosis factor related protein 2
A_33_P3642217	1	C21orf135	601489274F1 NIH_MGC_69 Homo sapiens cDNA clone IMAGE:3891427 5', mRNA sequence [BE875542]	46414290	chr21	46414231	-	chromosome 21 open reading frame 135
A_33_P3876591	1	SNORA76	AGENCOURT_13972169 NIH_MGC_173 Homo sapiens cDNA 5', mRNA sequence [CD050382]	62224590	chr17	62224531	+	small nucleolar RNA, H/ACA box 76
A_33_P3388958	2	SNX32	Homo sapiens sorting nexin 32 (SNX32), mRNA [NM_152760]	65621169	chr11	65621110	+	sorting nexin 32
A_33_P3413038	1	PLXNB3	Homo sapiens plexin B3 (PLXNB3), transcript variant 2, mRNA [NM_001163257]	153044785	chrX	153044726	+	plexin B3
A_33_P3255794	2	POLE	Homo sapiens polymerase (DNA directed), epsilon (POLE), mRNA [NM_006231]	133234007	chr12	133233948	-	polymerase (DNA directed), epsilon
A_33_P3233499	1	C6orf123	Homo sapiens chromosome 6 open reading frame 123 (C6orf123), non-coding RNA [NR_026773]	168191687	chr6	168191628	-	chromosome 6 open reading frame 123
A_33_P3357879	2	LOC100133981	PREDICTED: Homo sapiens hypothetical LOC100133981 (LOC100133981), mRNA [XM_001717614]	133274691	chr10	133274632	-	hypothetical protein LOC100133981
A_33_P3325231	2	LOC728684	Homo sapiens cDNA FLJ44019 fis, clone TESTI4026192 [AK126007]	47654619	chr10	47654560	-	hypothetical protein LOC728684
A_33_P3400643	2	hCG_2024094	PREDICTED: Homo sapiens hCG2024094 (LOC643529), miscRNA [XR_041961]	91597461	chr10	91597402	+	hCG2024094
A_24_P102315	1	KIAA1755	Homo sapiens KIAA1755 (KIAA1755), mRNA [NM_001029864]	36839265	chr20	36839206	-	KIAA1755
A_33_P3221783	1	TSLP	Homo sapiens thymic stromal lymphopoietin (TSLP), transcript variant 1, mRNA [NM_033035]	110413715	chr5	110413656	+	thymic stromal lymphopoietin
A_33_P3262376	1	OTUD7A	Homo sapiens OTU domain containing 7A (OTUD7A), mRNA [NM_130901]	31775388	chr15	31775329	-	OTU domain containing 7A
A_23_P126584	1	CD5L	Homo sapiens CD5 molecule-like (CD5L), mRNA [NM_005894]	157801136	chr1	157801077	-	CD5 molecule-like
A_23_P44466	1	CCDC102B	Homo sapiens coiled-coil domain containing 102B (CCDC102B), transcript variant 2, mRNA [NM_024781]	66722132	chr18	66722073	+	coiled-coil domain containing 102B
A_33_P3362611	1	ELTD1	Homo sapiens EGF, latrophilin and seven transmembrane domain containing 1 (ELTD1), mRNA [NM_022159]	79355513	chr1	79355454	-	EGF, latrophilin and seven transmembrane domain containing 1
A_33_P3424566	1	FLJ38717	PREDICTED: Homo sapiens FLJ38717 protein (FLJ38717), miscRNA [XR_040734]	42751901	chr6	42751842	+	FLJ38717 protein
A_32_P111996	1		MGC39584 protein [Source:UniProtKB/TrEMBL;Acc:Q8NCQ8] [ENST00000400767]	49484	chr4_gl000193_random	49425	-
A_33_P3279181	2	NBPF8	PREDICTED: Homo sapiens neuroblastoma breakpoint family, member 8 (NBPF8), mRNA [XM_001726946]	148340545	chr1	148340486	-	neuroblastoma breakpoint family, member 8
A_24_P374973	2			203905181	chr2	203905122	+
A_33_P3241433	1	ZNF347	Homo sapiens zinc finger protein 347 (ZNF347), mRNA [NM_032584]	53643632	chr19	53643573	-	zinc finger protein 347
A_33_P3272493	1	CD209	Homo sapiens CD209 molecule (CD209), transcript variant 4, mRNA [NM_001144897]	7810467	chr19	7810408	-	CD209 molecule
A_24_P68031	1		Uncharacterized protein C10orf118 (CTCL tumor antigen HD-CL-01/L14-2) [Source:UniProtKB/Swiss-Prot;Acc:Q7Z3E2] [ENST00000369285]	115922034	chr10	115921976	-
A_33_P3768196	1	LOC284551	Homo sapiens hypothetical LOC284551 (LOC284551), non-coding RNA [NR_027085]	31989817	chr1	31989758	+	hypothetical LOC284551
A_23_P103617	2	ANXA9	Homo sapiens annexin A9 (ANXA9), mRNA [NM_003568]	150968002	chr1	150967943	+	annexin A9
A_32_P16315	2	RP11-631M21.2	Homo sapiens tubulin, beta 8 (TUBB8), transcript variant 2, mRNA [NM_001164154]	47345	chr18	47286	-	tubulin, beta 8
A_33_P3306272	1	C5orf36	Homo sapiens chromosome 5 open reading frame 36 (C5orf36), transcript variant 1, mRNA [NM_001145678]	93489771	chr5	93489712	-	chromosome 5 open reading frame 36
A_23_P502590	1	KIR2DS4	Homo sapiens killer cell immunoglobulin-like receptor, two domains, short cytoplasmic tail, 4 (KIR2DS4), mRNA [NM_012314]	55351151	chr19	55351092	+	killer cell immunoglobulin-like receptor, two domains, short cytoplasmic tail, 4
A_33_P3306342	1	OR52N5	Homo sapiens olfactory receptor, family 52, subfamily N, member 5 (OR52N5), mRNA [NM_001001922]	5798991	chr11	5798932	-	olfactory receptor, family 52, subfamily N, member 5
A_23_P11397	1	TTTY13	Homo sapiens testis-specific transcript, Y-linked 13 (non-protein coding) (TTTY13), non-coding RNA [NR_001537]	23749523	chrY	23749464	-	testis-specific transcript, Y-linked 13 (non-protein coding)
A_33_P3293237	2			70762642	chr8	70762583	+
A_33_P3245699	2		cDNA FLJ38166 fis, clone DFNES2005527 [Source:UniProtKB/TrEMBL;Acc:Q8N997] [ENST00000402221]	1878415	chr7	1878356	+
A_23_P79069	2	RASAL3	Homo sapiens RAS protein activator like 3 (RASAL3), mRNA [NM_022904]	15562512	chr19	15562453	-	RAS protein activator like 3
A_33_P3361925	2	PHF8	Homo sapiens PHD finger protein 8 (PHF8), mRNA [NM_015107]	54014278	chrX	54014219	-	PHD finger protein 8
A_23_P303803	1	C19orf18	Homo sapiens chromosome 19 open reading frame 18 (C19orf18), mRNA [NM_152474]	58472891	chr19	58472832	-	chromosome 19 open reading frame 18
A_33_P3372722	1	LOC100129203	PREDICTED: Homo sapiens similar to mCG50504 (LOC100129203), mRNA [XM_001718007]	94964837	chr11	94964778	+	similar to mCG50504
A_23_P110403	2	PDLIM3	Homo sapiens PDZ and LIM domain 3 (PDLIM3), transcript variant 1, mRNA [NM_014476]	186423262	chr4	186423203	-	PDZ and LIM domain 3
A_23_P84230	1	OTP	Homo sapiens orthopedia homeobox (OTP), mRNA [NM_032109]	76924844	chr5	76924785	-	orthopedia homeobox
A_33_P3233754	1	ZNF154	Homo sapiens zinc finger protein 154 (ZNF154), mRNA [NM_001085384]	58211870	chr19	58211811	-	zinc finger protein 154
A_23_P395632	1	R3HDML	Homo sapiens R3H domain containing-like (R3HDML), mRNA [NM_178491]					R3H domain containing-like
A_32_P211248	2	LOC100131138	Putative uncharacterized protein [Source:UniProtKB/TrEMBL;Acc:Q8IVN4] [ENST00000331096]	111375252	chr12	111375193	+	similar to hCG2040918
A_33_P3372090	2			180413050	chr5	180412991	+
A_24_P196499	2		Homo sapiens mRNA for RBP1-like protein, complete cds. [AB030181]	235344269	chr1	235344210	-
A_24_P389916	1	LRRC32	Homo sapiens leucine rich repeat containing 32 (LRRC32), transcript variant 1, mRNA [NM_005512]	76369017	chr11	76368958	-	leucine rich repeat containing 32
A_33_P3378435	1	LOC100293798	PREDICTED: Homo sapiens hypothetical protein LOC100293798 (LOC100293798), mRNA [XM_002344714]	123850546	chr12	123850487	+	hypothetical protein LOC100293798
A_24_P255471	1	SYT9	Homo sapiens synaptotagmin IX (SYT9), mRNA [NM_175733]	7489598	chr11	7489539	+	synaptotagmin IX
A_23_P166823	1	TNNC1	Homo sapiens troponin C type 1 (slow) (TNNC1), mRNA [NM_003280]	52485873	chr3	52485814	-	troponin C type 1 (slow)
A_33_P3407540	1	TRAPPC2	Homo sapiens trafficking protein particle complex 2 (TRAPPC2), transcript variant 3, mRNA [NM_001128835]	13733706	chrX	13733647	-	trafficking protein particle complex 2
ETG05_66023	2		Unknown
A_23_P112452	1	GGTA1	Homo sapiens glycoprotein, alpha-galactosyltransferase 1 (GGTA1), non-coding RNA [NR_003191]	124217497	chr9	124217438	-	glycoprotein, alpha-galactosyltransferase 1
A_33_P3342156	1		HADV36S1 Fragment [Source:UniProtKB/TrEMBL;Acc:A0JD30] [ENST00000390463]	22695122	chr14	22695063	+
A_33_P3245841	2	LOC729907	PREDICTED: Homo sapiens hypothetical LOC729907 (LOC729907), mRNA [XM_001131730]	161416792	chr1	161416733	-	hypothetical LOC729907
A_33_P3225011	2	LOC100287322	PREDICTED: Homo sapiens hypothetical protein LOC100287322 (LOC100287322), mRNA [XM_002342777]	100491376	chr7	100491317	+	hypothetical protein LOC100287322
A_33_P3327058	2	ARHGEF2	Homo sapiens Rho/Rac guanine nucleotide exchange factor (GEF) 2 (ARHGEF2), transcript variant 1, mRNA [NM_001162383]	155920241	chr1	155920182	-	Rho/Rac guanine nucleotide exchange factor (GEF) 2
A_33_P3404744	2	KIAA1958	Homo sapiens KIAA1958 (KIAA1958), mRNA [NM_133465]	115422703	chr9	115422644	+	KIAA1958
A_32_P66035	1	TMEM86A	Homo sapiens transmembrane protein 86A (TMEM86A), mRNA [NM_153347]	18726147	chr11	18726088	+	transmembrane protein 86A
A_24_P315014	1
A_33_P3286709	2	LOC647281	PREDICTED: Homo sapiens hypothetical LOC647281, transcript variant 1 (LOC647281), mRNA [XM_001722054]	74196664	chr13	74196605	+	hypothetical LOC647281
A_23_P100189	2	PRM1	Homo sapiens protamine 1 (PRM1), mRNA [NM_002761]	11374862	chr16	11374803	-	protamine 1
A_23_P108492	1	MARS2	Homo sapiens methionyl-tRNA synthetase 2, mitochondrial (MARS2), nuclear gene encoding mitochondrial protein, mRNA [NM_138395]	198572034	chr2	198571975	+	methionyl-tRNA synthetase 2, mitochondrial
A_33_P3224281	2			69375330	chr4	69375271	-
A_23_P164258	2	PIPOX	Homo sapiens pipecolic acid oxidase (PIPOX), mRNA [NM_016518]	27383494	chr17	27383435	+	pipecolic acid oxidase
A_33_P3407434	1		BX117604 Soares_fetal_liver_spleen_1NFLS_S1 Homo sapiens cDNA clone IMAGp998E051013, mRNA sequence [BX117604]	29902678	chr17	29902619	+
A_33_P3264731	2		Putative uncharacterized protein ENSP00000383732 [Source:UniProtKB/TrEMBL;Acc:A8MVZ5] [ENST00000400948]	228699703	chr1	228699644	-
A_33_P3358750	1	MYBPHL	Homo sapiens myosin binding protein H-like (MYBPHL), mRNA [NM_001010985]	109835046	chr1	109834987	-	myosin binding protein H-like
A_33_P3232214	2	LOC388514	PREDICTED: Homo sapiens similar to cytochrome P450, family 4, subfamily F, polypeptide 12 (LOC388514), miscRNA [XR_017598]	15871955	chr19	15871896	-	similar to cytochrome P450, family 4, subfamily F, polypeptide 12
A_32_P230148	2	LOC728836	PREDICTED: Homo sapiens hypothetical LOC728836 (LOC728836), mRNA [XM_001132428]	90282920	chr16	90282861	-	hypothetical LOC728836
A_33_P3421351	1		TRAF3-interacting JNK-activating modulator (TRAF3-interacting protein 3) [Source:UniProtKB/Swiss-Prot;Acc:Q9Y228] [ENST00000367023]	209952983	chr1	209952924	+
A_23_P397480	1	ABCC13	Homo sapiens ATP-binding cassette, sub-family C (CFTR/MRP), member 13 (ABCC13), transcript variant D, non-coding RNA [NR_003088]	15660843	chr21	15660784	+	ATP-binding cassette, sub-family C (CFTR/MRP), member 13
A_33_P3386019	1	LOC402509	PREDICTED: Homo sapiens similar to solute carrier family 29 (nucleoside transporters), member 4 (LOC402509), mRNA [XM_001719168]	57084356	chr7	57084297	-	similar to solute carrier family 29 (nucleoside transporters), member 4
A_33_P3390042	1	LOC143188	Homo sapiens hypothetical LOC143188 (LOC143188), non-coding RNA [NR_015409]	114614863	chr10	114614804	+	hypothetical LOC143188
A_33_P3291510	2	VCY	Homo sapiens variable charge, Y-linked (VCY), mRNA [NM_004679]	16097788	chrY	16097729	-	variable charge, Y-linked
A_33_P3318343	2	CTAG2	Homo sapiens cancer/testis antigen 2 (CTAG2), transcript variant 2, mRNA [NM_020994]	153880477	chrX	153880418	-	cancer/testis antigen 2
A_33_P3604069	1	RPS2P45	Homo sapiens cDNA FLJ12331 fis, clone MAMMA1002170, moderately similar to 40S RIBOSOMAL PROTEIN S2 [AK022393]	69069679	chr16	69069620	+	ribosomal protein S2 pseudogene 45
A_33_P3365200	1		Novel protein [Source:UniProtKB/TrEMBL;Acc:Q5T6G7] [ENST00000369656]	111702479	chr10	111702420	-
A_33_P3243519	2	RAPGEF6	Homo sapiens Rap guanine nucleotide exchange factor (GEF) 6 (RAPGEF6), transcript variant 3, mRNA [NM_001164387]	130766612	chr5	130766553	-	Rap guanine nucleotide exchange factor (GEF) 6
A_33_P3335498	2	KLF8	Homo sapiens Kruppel-like factor 8 (KLF8), transcript variant 2, mRNA [NM_001159296]	56292051	chrX	56291992	+	Kruppel-like factor 8
A_33_P3714482	2	LRP5L	Homo sapiens low density lipoprotein receptor-related protein 5-like (LRP5L), transcript variant 2, mRNA [NM_001135772]	25771853	chr22	25771794	-	low density lipoprotein receptor-related protein 5-like
A_33_P3238325	2	LOC650621	PREDICTED: Homo sapiens similar to anaphase-promoting complex subunit 2 (LOC650621), mRNA [XM_939710]	140074118	chr9	140074059	-	similar to Anaphase promoting complex subunit 2 (APC2) (Cyclosome subunit 2)
A_33_P3279851	2	LOC100286979	PREDICTED: Homo sapiens similar to anaphase promoting complex subunit 1 (LOC100286979), miscRNA [XR_078255]	87120492	chr2	87120433	+	similar to anaphase promoting complex subunit 1
A_23_P118741	2	SLC16A13	Homo sapiens solute carrier family 16, member 13 (monocarboxylic acid transporter 13) (SLC16A13), mRNA [NM_201566]	6942178	chr17	6942119	+	solute carrier family 16, member 13 (monocarboxylic acid transporter 13)
A_24_P349274	2	OR4X2	Homo sapiens olfactory receptor, family 4, subfamily X, member 2 (OR4X2), mRNA [NM_001004727]	48267141	chr11	48267082	+	olfactory receptor, family 4, subfamily X, member 2
A_33_P3381613	1			64328916	chr7	64328857	-
A_23_P384857	2		GB	27933024	chr6	27932965	+
A_33_P3238171	1	ZDHHC8	Probable palmitoyltransferase ZDHHC8 (EC 2.3.1.-)(Zinc finger DHHC domain-containing protein 8)(DHHC-8)(Zinc finger protein 378) [Source:UniProtKB/Swiss-Prot;Acc:Q9ULC8] [ENST00000334554]	20135526	chr22	20135467	+	zinc finger, DHHC-type containing 8
A_33_P3734384	2	LOC285957	Homo sapiens cDNA FLJ40207 fis, clone TESTI2020946 [AK097526]	44998779	chr7	44998720	-	hypothetical protein LOC285957
A_33_P3299130	2	LOC100133001	PREDICTED: Homo sapiens similar to hCG30082 (LOC100133001), partial mRNA [XM_001714260]	136877844	chr9	136877785	+	similar to hCG30082
A_23_P6943	2	GPR15	Homo sapiens G protein-coupled receptor 15 (GPR15), mRNA [NM_005290]	98251702	chr3	98251643	+	G protein-coupled receptor 15
A_32_P88231	1			171634621	chr2	171634562	+
A_24_P281009	2	AQP7P2	Homo sapiens aquaporin 7 pseudogene 2 (AQP7P2), non-coding RNA [NR_002823]	67272822	chr9	67272763	-	aquaporin 7 pseudogene 2
A_23_P395585	2	C3orf22	Homo sapiens chromosome 3 open reading frame 22 (C3orf22), mRNA [NM_152533]	126268613	chr3	126268554	-	chromosome 3 open reading frame 22
A_23_P114423	2	RGN	Homo sapiens regucalcin (senescence marker protein-30) (RGN), transcript variant 2, mRNA [NM_152869]	46952595	chrX	46952536	+	regucalcin (senescence marker protein-30)
A_24_P83437	2	ZNF326	Homo sapiens zinc finger protein 326 (ZNF326), transcript variant 3, mRNA [NM_182975]	90470926	chr1	90470867	+	zinc finger protein 326
A_24_P112032	1	KCNK17	Homo sapiens potassium channel, subfamily K, member 17 (KCNK17), transcript variant 1, mRNA [NM_031460]	39267288	chr6	39267229	-	potassium channel, subfamily K, member 17
A_23_P257478	2	CYP21A2	Homo sapiens cytochrome P450, family 21, subfamily A, polypeptide 2 (CYP21A2), transcript variant 1, mRNA [NM_000500]	31976515	chr6	31976456	+	cytochrome P450, family 21, subfamily A, polypeptide 2
A_33_P3287636	1		V-alpha FR1 Precursor; Fragment [Source:UniProtKB/TrEMBL;Acc:A2NVQ1] [ENST00000390449]	22521296	chr14	22521237	+
A_33_P3369016	2	LOC645685	PREDICTED: Homo sapiens hypothetical LOC645685 (LOC645685), mRNA [XM_001714111]	16849827	chr1	16849768	-	hypothetical LOC645685
A_32_P334325	2	RIMBP2	Homo sapiens RIMS binding protein 2 (RIMBP2), mRNA [NM_015347]	130921667	chr12	130921608	-	RIMS binding protein 2
A_23_P121564	1	GUCY1B3	Homo sapiens guanylate cyclase 1, soluble, beta 3 (GUCY1B3), mRNA [NM_000857]	156727832	chr4	156727773	+	guanylate cyclase 1, soluble, beta 3
A_33_P3364607	2	LOC100130051	Homo sapiens cDNA FLJ45363 fis, clone BRHIP3015854. [AK127296]	1016136	chr16	1016077	+	hypothetical protein LOC100130051
A_33_P3704280	1	FLJ38109	Homo sapiens cDNA FLJ38109 fis, clone D3OST2001788 [AK095428]	153813457	chr5	153813398	-	hypothetical protein FLJ38109
A_33_P3437283	1	LOC643551	Homo sapiens cDNA FLJ46123 fis, clone TESTI2039738 [AK128004]	101329153	chr13	101329094	+	hypothetical LOC643551
A_23_P60387	1	NOTCH1	Homo sapiens Notch homolog 1, translocation-associated (Drosophila) (NOTCH1), mRNA [NM_017617]	139389823	chr9	139389764	-	Notch homolog 1, translocation-associated (Drosophila)
A_23_P157593	2	CHRNA6	Homo sapiens cholinergic receptor, nicotinic, alpha 6 (CHRNA6), mRNA [NM_004198]	42608298	chr8	42608239	-	cholinergic receptor, nicotinic, alpha 6
A_33_P3212274	2	F2R	602291527F1 NIH_MGC_86 Homo sapiens cDNA clone IMAGE:4386414 5', mRNA sequence [BG026194]	76012608	chr5	76012549	+	coagulation factor II (thrombin) receptor
A_33_P3438072	1	LOC157273	Homo sapiens cDNA FLJ31301 fis, clone LIVER1000073 [AK055863]	9192421	chr8	9192362	+	hypothetical protein LOC157273
A_33_P3339256	1		Putative uncharacterized protein ENSP00000371196 Fragment [Source:UniProtKB/TrEMBL;Acc:B7WP48] [ENST00000381777]	12297518	chr16	12297459	+
A_23_P79591	2	APOB	Homo sapiens apolipoprotein B (including Ag(x) antigen) (APOB), mRNA [NM_000384]	21224558	chr2	21224499	-	apolipoprotein B (including Ag(x) antigen)
A_33_P3279353	1	AZU1	Homo sapiens azurocidin 1 (AZU1), mRNA [NM_001700]	831858	chr19	831799	+	azurocidin 1
A_23_P320739	1	MEF2C	Homo sapiens myocyte enhancer factor 2C (MEF2C), transcript variant 1, mRNA [NM_002397]	88016876	chr5	88016817	-	myocyte enhancer factor 2C
A_24_P481824	1	DPY19L4	Homo sapiens dpy-19-like 4 (C. elegans) (DPY19L4), mRNA [NM_181787]	95806038	chr8	95805979	+	dpy-19-like 4 (C. elegans)
A_23_P105794	1	EPSTI1	Homo sapiens epithelial stromal interaction 1 (breast) (EPSTI1), transcript variant 2, mRNA [NM_033255]					epithelial stromal interaction 1 (breast)
A_23_P116902	2	ART4	Homo sapiens ADP-ribosyltransferase 4 (Dombrock blood group) (ART4), mRNA [NM_021071]	14982356	chr12	14982297	-	ADP-ribosyltransferase 4 (Dombrock blood group)
A_23_P416747	2	CD3E	Homo sapiens CD3e molecule, epsilon (CD3-TCR complex) (CD3E), mRNA [NM_000733]	118186373	chr11	118186314	+	CD3e molecule, epsilon (CD3-TCR complex)
A_33_P3364488	1	FCAMR	Homo sapiens Fc receptor, IgA, IgM, high affinity (FCAMR), transcript variant 3, mRNA [NM_001122980]	207131570	chr1	207131511	-	Fc receptor, IgA, IgM, high affinity
A_33_P3273424	1			85578734	chr2	85578675	-
A_23_P126735	2	IL10	Homo sapiens interleukin 10 (IL10), mRNA [NM_000572]	206941453	chr1	206941394	-	interleukin 10
A_24_P77947	1	CCDC132	Homo sapiens coiled-coil domain containing 132 (CCDC132), transcript variant 2, mRNA [NM_024553]	92887574	chr7	92887515	+	coiled-coil domain containing 132
A_33_P3339138	1	RPRML	Homo sapiens reprimo-like (RPRML), mRNA [NM_203400]	45056117	chr17	45056058	-	reprimo-like
A_24_P162454	1	PABPC1L2B	Homo sapiens poly(A) binding protein, cytoplasmic 1-like 2B (PABPC1L2B), mRNA [NM_001042506]	72225231	chrX	72225172	+	poly(A) binding protein, cytoplasmic 1-like 2B
A_23_P122906	2	AUTS2	Homo sapiens autism susceptibility candidate 2 (AUTS2), transcript variant 1, mRNA [NM_015570]	70257473	chr7	70257414	+	autism susceptibility candidate 2
A_33_P3212356	2	FAM163B	Homo sapiens family with sequence similarity 163, member B (FAM163B), mRNA [NM_001080515]	26472	chr9_gl000201_random	26413	-	family with sequence similarity 163, member B
A_23_P201863	1	PCTK3	Homo sapiens PCTAIRE protein kinase 3 (PCTK3), transcript variant 1, mRNA [NM_212503]	205501006	chr1	205500947	+	PCTAIRE protein kinase 3
A_33_P3301297	2	LOC100128086	PREDICTED: Homo sapiens similar to APAF1 interacting protein (LOC100128086), miscRNA [XR_039020]	109879575	chr9	109879516	+	similar to APAF1 interacting protein
A_32_P163147	1	VSIG1	Homo sapiens V-set and immunoglobulin domain containing 1 (VSIG1), mRNA [NM_182607]	107322236	chrX	107322177	+	V-set and immunoglobulin domain containing 1
A_33_P3282649	2	LOC100134147	PREDICTED: Homo sapiens hypothetical LOC100134147 (LOC100134147), mRNA [XM_001716952]					hypothetical protein LOC100134147
A_24_P317907	2	SORBS1	Homo sapiens sorbin and SH3 domain containing 1 (SORBS1), transcript variant 3, mRNA [NM_001034954]	97072614	chr10	97072555	-	sorbin and SH3 domain containing 1
A_24_P411561	1	HAVCR2	Homo sapiens hepatitis A virus cellular receptor 2 (HAVCR2), mRNA [NM_032782]	156513377	chr5	156513318	-	hepatitis A virus cellular receptor 2
A_33_P3293768	2	KRTAP10-6	Homo sapiens keratin associated protein 10-6 (KRTAP10-6), mRNA [NM_198688]	46011208	chr21	46011149	-	keratin associated protein 10-6
A_24_P119259	1	BLZF1	Homo sapiens basic leucine zipper nuclear factor 1 (BLZF1), mRNA [NM_003666]	169346178	chr1	169346119	+	basic leucine zipper nuclear factor 1
A_33_P3280905	2		GB	103159435	chrX	103159376	-
A_23_P101476	1	ZNF442	Homo sapiens zinc finger protein 442 (ZNF442), mRNA [NM_030824]	12460558	chr19	12460499	-	zinc finger protein 442
A_23_P109785	2	NR1I2	Homo sapiens nuclear receptor subfamily 1, group I, member 2 (NR1I2), transcript variant 1, mRNA [NM_003889]	119537171	chr3	119537112	+	nuclear receptor subfamily 1, group I, member 2
A_33_P3285277	1	CACNB2	Homo sapiens calcium channel, voltage-dependent, beta 2 subunit (CACNB2), transcript variant 5, mRNA [NM_201593]	18787364	chr10	18787305	+	calcium channel, voltage-dependent, beta 2 subunit
A_23_P10559	2	AATK	Homo sapiens apoptosis-associated tyrosine kinase (AATK), mRNA [NM_001080395]	79091254	chr17	79091195	-	apoptosis-associated tyrosine kinase
A_23_P89981	1	CYP2F1	Homo sapiens cytochrome P450, family 2, subfamily F, polypeptide 1 (CYP2F1), mRNA [NM_000774]	41324425	chr19	41324366	-	cytochrome P450, family 2, subfamily F, polypeptide 1
A_23_P85765	1	CACNA1S	Homo sapiens calcium channel, voltage-dependent, L type, alpha 1S subunit (CACNA1S), mRNA [NM_000069]	201009492	chr1	201009433	-	calcium channel, voltage-dependent, L type, alpha 1S subunit
A_24_P387875	1	KCNJ10	Homo sapiens potassium inwardly-rectifying channel, subfamily J, member 10 (KCNJ10), mRNA [NM_002241]	160008605	chr1	160008546	-	potassium inwardly-rectifying channel, subfamily J, member 10
A_33_P3318606	1			422813	chr19	422754	-
A_33_P3297651	1	LOC100130540	Homo sapiens cDNA FLJ43078 fis, clone BRTHA3016845. [AK125068]	128702545	chr3	128702486	-	hypothetical protein LOC100130540
A_33_P3218925	1	STEAP2	Homo sapiens six transmembrane epithelial antigen of the prostate 2 (STEAP2), transcript variant 1, mRNA [NM_152999]	89861912	chr7	89861853	+	six transmembrane epithelial antigen of the prostate 2
A_24_P941322	2	QKI	Homo sapiens quaking homolog, KH domain RNA binding (mouse) (QKI), transcript variant 1, mRNA [NM_006775]	163994565	chr6	163994506	+	quaking homolog, KH domain RNA binding (mouse)
A_33_P3401317	1	P704P	Homo sapiens prostate-specific P704P (P704P), mRNA [NM_001145442]	19984047	chr14	19983988	-	prostate-specific P704P
A_33_P3378101	2	AGBL4	Homo sapiens ATP/GTP binding protein-like 4 (AGBL4), mRNA [NM_032785]	48998586	chr1	48998527	-	ATP/GTP binding protein-like 4
A_33_P3354067	1			9659100	chr12	9659041	-
A_23_P112296	1	DBH	Homo sapiens dopamine beta-hydroxylase (dopamine beta-monooxygenase) (DBH), mRNA [NM_000787]	136524178	chr9	136524119	+	dopamine beta-hydroxylase (dopamine beta-monooxygenase)
A_23_P430558	1	CHRND	Homo sapiens cholinergic receptor, nicotinic, delta (CHRND), mRNA [NM_000751]	233400186	chr2	233400127	+	cholinergic receptor, nicotinic, delta
A_24_P85258	1	KIAA1751	Homo sapiens KIAA1751 (KIAA1751), mRNA [NM_001080484]	1885099	chr1	1885040	-	KIAA1751
A_23_P254797	2	BPIL1	Homo sapiens bactericidal/permeability-increasing protein-like 1 (BPIL1), mRNA [NM_025227]					bactericidal/permeability-increasing protein-like 1
A_33_P3289466	2			50360985	chr14	50360926	-
A_33_P3277826	2		Zinc finger and SCAN domain-containing protein 1 [Source:UniProtKB/Swiss-Prot;Acc:Q8NBB4] [ENST00000391700]	58549797	chr19	58549738	+
A_33_P3265872	1	LOC100128994	PREDICTED: Homo sapiens hypothetical LOC100128994 (LOC100128994), mRNA [XM_001717144]	92546485	chr7	92546426	+	hypothetical LOC100128994
A_33_P3389028	1			27507690	chr17	27507631	+
A_33_P3394366	1		C-type lectin domain-containing protein UNQ5810/PRO19627 Precursor [Source:UniProtKB/Swiss-Prot;Acc:Q6UXS0] [ENST00000399195]	19320413	chr16	19320354	+
A_33_P3256282	2	KRTAP10-2	Homo sapiens keratin associated protein 10-2 (KRTAP10-2), mRNA [NM_198693]	45970780	chr21	45970721	-	keratin associated protein 10-2
A_24_P20630	1	LEF1	Homo sapiens lymphoid enhancer-binding factor 1 (LEF1), transcript variant 1, mRNA [NM_016269]	108968805	chr4	108968746	-	lymphoid enhancer-binding factor 1
A_32_P178499	2	C16orf86	Homo sapiens chromosome 16 open reading frame 86 (C16orf86), mRNA [NM_001012984]	67702451	chr16	67702392	+	chromosome 16 open reading frame 86
A_33_P3360814	1	NF-E4	Homo sapiens transcription factor NF-E4 (NF-E4), mRNA [NM_001085386]	102616676	chr7	102616617	+	transcription factor NF-E4
A_33_P3388865	2	LRRC10	Homo sapiens leucine rich repeat containing 10 (LRRC10), mRNA [NM_201550]	70003844	chr12	70003785	-	leucine rich repeat containing 10
A_33_P3367293	2	MT1IP	Homo sapiens metallothionein 1I (pseudogene) (MT1IP), non-coding RNA [NR_003669]	56711557	chr16	56711498	+	metallothionein 1I (pseudogene)
A_23_P123228	1	SLC26A3	Homo sapiens solute carrier family 26, member 3 (SLC26A3), mRNA [NM_000111]	107414424	chr7	107414365	-	solute carrier family 26, member 3
A_23_P355776	2		Putative uncharacterized protein C20orf69 [Source:UniProtKB/Swiss-Prot;Acc:Q0VF47] [ENST00000307499]	66092	chrUn_gl000227	57944	-
A_24_P732099	1	HBBP1	Homo sapiens hemoglobin, beta pseudogene 1 (HBBP1), non-coding RNA [NR_001589]	5263324	chr11	5263265	-	hemoglobin, beta pseudogene 1
A_23_P167349	2	GC	Homo sapiens group-specific component (vitamin D binding protein) (GC), mRNA [NM_000583]					group-specific component (vitamin D binding protein)
A_24_P106624	1	MEOX2	Homo sapiens mesenchyme homeobox 2 (MEOX2), mRNA [NM_005924]	15651278	chr7	15651219	-	mesenchyme homeobox 2
A_23_P435636	2	DAND5	Homo sapiens DAN domain family, member 5 (DAND5), mRNA [NM_152654]	13085285	chr19	13085226	+	DAN domain family, member 5
A_23_P117694	2	CORO2B	Homo sapiens coronin, actin binding protein, 2B (CORO2B), mRNA [NM_006091]	69019877	chr15	69019818	+	coronin, actin binding protein, 2B
A_23_P108265	1	OR7C2	Homo sapiens olfactory receptor, family 7, subfamily C, member 2 (OR7C2), mRNA [NM_012377]	15052941	chr19	15052882	+	olfactory receptor, family 7, subfamily C, member 2
A_33_P3357964	2		Putative uncharacterized protein PRO0461 [Source:UniProtKB/Swiss-Prot;Acc:Q9UI25] [ENST00000359129]	2730804	chr16	2730745	-
A_33_P3291430	1	ST7OT4	Homo sapiens ST7 overlapping transcript 4 (non-protein coding) (ST7OT4), non-coding RNA [NR_002329]	116599846	chr7	116599787	+	ST7 overlapping transcript 4 (non-protein coding)
A_24_P133905	1	CCL23	Homo sapiens chemokine (C-C motif) ligand 23 (CCL23), transcript variant CKbeta8-1, mRNA [NM_005064]	34340165	chr17	34340106	-	chemokine (C-C motif) ligand 23
A_33_P3314794	1	IQCA1	Homo sapiens IQ motif containing with AAA domain 1 (IQCA1), mRNA [NM_024726]	237240062	chr2	237240003	-	IQ motif containing with AAA domain 1
A_33_P3376131	1	NT5DC4	5'-nucleotidase domain-containing protein 4 [Source:UniProtKB/Swiss-Prot;Acc:Q86YG4] [ENST00000327581]	113500389	chr2	113500330	+	5'-nucleotidase domain containing 4
A_23_P369343	2	KLK8	Homo sapiens kallikrein-related peptidase 8 (KLK8), transcript variant 2, mRNA [NM_144505]	51499375	chr19	51499316	-	kallikrein-related peptidase 8
A_33_P3408152	1	NEFH	Homo sapiens neurofilament, heavy polypeptide (NEFH), mRNA [NM_021076]	29886646	chr22	29886587	+	neurofilament, heavy polypeptide
A_33_P3265624	1			20383215	chr22	20383156	-
A_33_P3219286	2	LOC100130262	PREDICTED: Homo sapiens hypothetical LOC100130262 (LOC100130262), mRNA [XM_001714091]	249141984	chr1	249141925	-	hypothetical LOC100130262
A_33_P3411035	2	SLIT1	Homo sapiens slit homolog 1 (Drosophila) (SLIT1), mRNA [NM_003061]	98760949	chr10	98760890	-	slit homolog 1 (Drosophila)
A_33_P3418621	1	VPREB1	Homo sapiens pre-B lymphocyte 1 (VPREB1), mRNA [NM_007128]	22599926	chr22	22599867	+	pre-B lymphocyte 1
A_23_P55373	1	ALOX15	Homo sapiens arachidonate 15-lipoxygenase (ALOX15), mRNA [NM_001140]	4534989	chr17	4534930	-	arachidonate 15-lipoxygenase
A_24_P117147	2	KIR3DL1	Homo sapiens killer cell immunoglobulin-like receptor, three domains, long cytoplasmic tail, 1 (KIR3DL1), mRNA [NM_013289]					killer cell immunoglobulin-like receptor, three domains, long cytoplasmic tail, 1
A_23_P154379	2	NAT8	Homo sapiens N-acetyltransferase 8 (GCN5-related, putative) (NAT8), mRNA [NM_003960]	73868104	chr2	73868045	-	N-acetyltransferase 8 (GCN5-related, putative)
A_33_P3269233	2			92194575	chr2	92194516	-
A_32_P160561	1	DOK6	Homo sapiens docking protein 6 (DOK6), mRNA [NM_152721]	67406329	chr18	67406270	+	docking protein 6
A_23_P8961	1	IL7	Homo sapiens interleukin 7 (IL7), mRNA [NM_000880]	79645431	chr8	79645372	-	interleukin 7
A_33_P3325257	2	LOC442421	Homo sapiens hypothetical LOC442421 (LOC442421), non-coding RNA [NR_024496]	68371709	chr9	68371650	-	hypothetical LOC442421
A_33_P3293169	2	AMBRA1	Homo sapiens autophagy/beclin-1 regulator 1 (AMBRA1), mRNA [NM_017749]	46563555	chr11	46563496	-	autophagy/beclin-1 regulator 1
A_32_P204376	1	ANKRD20A2	Homo sapiens ankyrin repeat domain 20 family, member A2 (ANKRD20A2), mRNA [NM_001012421]	19409033	chr13	19408974	-	ankyrin repeat domain 20 family, member A2
A_24_P362969	1	HSD17B13	Homo sapiens hydroxysteroid (17-beta) dehydrogenase 13 (HSD17B13), transcript variant A, mRNA [NM_178135]	88225833	chr4	88225774	-	hydroxysteroid (17-beta) dehydrogenase 13
A_33_P3386770	1	LOC642574	IQ motif and ankyrin repeat domain-containing protein LOC642574 [Source:UniProtKB/Swiss-Prot;Acc:A8MXQ7] [ENST00000398876]	144872375	chr8	144872316	+	IQ motif and ankyrin repeat domain-containing protein LOC642574
A_23_P377245	2		Homo sapiens zinc finger, MYM-type 6, mRNA (cDNA clone IMAGE:5455214). [BC042172]	35441388	chr1	35441329	-
A_24_P417352	2		Immunoglobulin heavy variable 3-6 [Source:IMGT/GENE-DB;Acc:IGHV3-6] [ENST00000426581]	106321243	chr14	106321184	-
A_24_P136124	1	LOC100131642	Homo sapiens PP5241 mRNA, complete cds. [AF258585]	16532283	chr20	16532224	-	PP5241
A_33_P3346801	1	BMF	Homo sapiens Bcl2 modifying factor (BMF), transcript variant 1, mRNA [NM_001003940]	40384043	chr15	40383984	-	Bcl2 modifying factor
A_24_P561341	1	FAM150B	Homo sapiens family with sequence similarity 150, member B (FAM150B), mRNA [NM_001002919]	279994	chr2	279935	-	family with sequence similarity 150, member B
A_33_P3318971	1	C12orf72	UPF0516 protein C12orf72 [Source:UniProtKB/Swiss-Prot;Acc:Q8IXQ9] [ENST00000357721]	31826011	chr12	31825952	+	chromosome 12 open reading frame 72
A_33_P3252954	2		Protein naked cuticle homolog 2 (Naked-2)(hNkd2) [Source:UniProtKB/Swiss-Prot;Acc:Q969F2] [ENST00000382730]	1037004	chr5	1036945	+
A_23_P56146	2	RAX2	Homo sapiens retina and anterior neural fold homeobox 2 (RAX2), mRNA [NM_032753]	3769464	chr19	3769405	-	retina and anterior neural fold homeobox 2
A_24_P277673	1	HIST1H4G	Homo sapiens histone cluster 1, H4g (HIST1H4G), mRNA [NM_003547]	26247146	chr6	26247087	-	histone cluster 1, H4g
A_33_P3424108	2			58055998	chr17	58055939	-
A_33_P3398187	2	LOC100128909	PREDICTED: Homo sapiens similar to hCG1817494 (LOC100128909), mRNA [XM_001721350]	93868694	chr9	93868635	-	similar to hCG1817494
A_33_P3317580	2	GFRA2	Homo sapiens GDNF family receptor alpha 2 (GFRA2), transcript variant 1, mRNA [NM_001495]	21549591	chr8	21549532	-	GDNF family receptor alpha 2
A_33_P3342780	1	ADAMTS13	Homo sapiens ADAM metallopeptidase with thrombospondin type 1 motif, 13 (ADAMTS13), transcript variant 3, mRNA [NM_139026]	136291464	chr9	136291405	+	ADAM metallopeptidase with thrombospondin type 1 motif, 13
A_23_P111088	2	OR2B2	Homo sapiens olfactory receptor, family 2, subfamily B, member 2 (OR2B2), mRNA [NM_033057]	27879926	chr6	27879867	-	olfactory receptor, family 2, subfamily B, member 2
A_24_P350622	2	KIR2DL4	Homo sapiens killer cell immunoglobulin-like receptor, two domains, long cytoplasmic tail, 4 (KIR2DL4), transcript variant 1, mRNA [NM_002255]					killer cell immunoglobulin-like receptor, two domains, long cytoplasmic tail, 4
A_33_P3229122	2	HIST1H2BF	Homo sapiens histone cluster 1, H2bf (HIST1H2BF), mRNA [NM_003522]	26200212	chr6	26200153	+	histone cluster 1, H2bf
A_33_P3394352	2	VPS53	Homo sapiens vacuolar protein sorting 53 homolog (S. cerevisiae), mRNA (cDNA clone IMAGE:4838620), complete cds. [BC029560]	426225	chr17	426166	-	vacuolar protein sorting 53 homolog (S. cerevisiae)
A_33_P3226085	2		V2-7 protein Fragment [Source:UniProtKB/TrEMBL;Acc:A2MYD4] [ENST00000390315]	23154778	chr22	23154719	+
A_33_P3288334	1			130809140	chr2	130809081	-
A_33_P3264269	1	MOV10	Homo sapiens Mov10, Moloney leukemia virus 10, homolog (mouse) (MOV10), transcript variant 1, mRNA [NM_020963]	113237432	chr1	113237373	+	Mov10, Moloney leukemia virus 10, homolog (mouse)
A_24_P71649	1	CNTN3	Homo sapiens contactin 3 (plasmacytoma associated) (CNTN3), mRNA [NM_020872]	74312407	chr3	74312348	-	contactin 3 (plasmacytoma associated)
A_23_P166566	1	CCDC48	Homo sapiens coiled-coil domain containing 48 (CCDC48), mRNA [NM_024768]	128759554	chr3	128759495	+	coiled-coil domain containing 48
A_33_P3388183	2		Homo sapiens cDNA FLJ44249 fis, clone TKIDN2002632. [AK126237]	46484870	chr3	46484811	-
A_33_P3223577	1	LOC283104	PREDICTED: Homo sapiens hypothetical protein LOC283104 (LOC283104), mRNA [XM_001724808]	9781601	chr11	9781542	+	hypothetical LOC283104
A_33_P3334248	2		Probable fibrosin-1 long transcript protein [Source:UniProtKB/Swiss-Prot;Acc:Q9HAH7] [ENST00000402749]	30673968	chr16	30673909	+
A_23_P344408	1	CSHL1	Homo sapiens chorionic somatomammotropin hormone-like 1 (CSHL1), transcript variant 1, mRNA [NM_022579]	61987253	chr17	61987194	-	chorionic somatomammotropin hormone-like 1
A_33_P3312730	2	BHLHA15	Homo sapiens basic helix-loop-helix family, member a15 (BHLHA15), mRNA [NM_177455]	97842024	chr7	97841965	+	basic helix-loop-helix family, member a15
A_33_P3223497	1	FRY	Homo sapiens furry homolog (Drosophila) (FRY), mRNA [NM_023037]	32828510	chr13	32828451	+	furry homolog (Drosophila)
A_24_P475864	2	LOC653390	Homo sapiens RRN3 RNA polymerase I transcription factor homolog (S. cerevisiae) pseudogene (LOC653390), non-coding RNA [NR_003369]	29127834	chr16	29127775	+	RRN3 RNA polymerase I transcription factor homolog (S. cerevisiae) pseudogene
A_23_P34375	2	TCEA3	Homo sapiens transcription elongation factor A (SII), 3 (TCEA3), mRNA [NM_003196]					transcription elongation factor A (SII), 3
A_33_P3284711	2	NCRNA00095	Homo sapiens non-protein coding RNA 95 (NCRNA00095), non-coding RNA [NR_024348]	30934023	chr16	30933964	-	non-protein coding RNA 95
A_33_P3254831	2			102304845	chr15	102304786	-
A_23_P41498	2	ADH6	Homo sapiens alcohol dehydrogenase 6 (class V) (ADH6), transcript variant 2, mRNA [NM_000672]					alcohol dehydrogenase 6 (class V)
A_23_P121459	2	THPO	Homo sapiens thrombopoietin (THPO), mRNA [NM_000460]	184089987	chr3	184089928	-	thrombopoietin
A_33_P3310512	2		Putative uncharacterized protein ENSP00000382190 Fragment [Source:UniProtKB/TrEMBL;Acc:A8MXI1] [ENST00000399246]	45570836	chr14	45570777	+
A_33_P3396562	2			89560062	chr11	89560003	+
A_33_P3330179	1	LOC100131372	PREDICTED: Homo sapiens hypothetical LOC100131372 (LOC100131372), miscRNA [XR_078703]	467202	chr7	467143	-	hypothetical LOC100131372
A_33_P3327587	2	LOC100127904	PREDICTED: Homo sapiens hypothetical LOC100127904 (LOC100127904), miscRNA [XR_078564]	45380091	chr20	45380032	-	hypothetical LOC100127904
A_23_P106617	1	WFDC1	Homo sapiens WAP four-disulfide core domain 1 (WFDC1), mRNA [NM_021197]	84362981	chr16	84362925	+	WAP four-disulfide core domain 1
A_33_P3393582	2	CCNDBP1	Homo sapiens cDNA FLJ46628 fis, clone TRACH2011057, highly similar to Homo sapiens cyclin D-type binding-protein 1 (CCNDBP1). [AK128849]	43485082	chr15	43485023	+	cyclin D-type binding-protein 1
A_24_P78556	1	RASSF8	Homo sapiens Ras association (RalGDS/AF-6) domain family (N-terminal) member 8 (RASSF8), transcript variant 4, mRNA [NM_007211]	26218317	chr12	26218258	+	Ras association (RalGDS/AF-6) domain family (N-terminal) member 8
A_33_P3232552	1	GUCY1B3	Homo sapiens guanylate cyclase 1, soluble, beta 3 (GUCY1B3), mRNA [NM_000857]	156726379	chr4	156726320	+	guanylate cyclase 1, soluble, beta 3
A_23_P111888	1	CTHRC1	Homo sapiens collagen triple helix repeat containing 1 (CTHRC1), mRNA [NM_138455]	104390327	chr8	104390268	+	collagen triple helix repeat containing 1
A_33_P3352382	2	ARG1	Homo sapiens arginase, liver (ARG1), mRNA [NM_000045]	131905048	chr6	131904989	+	arginase, liver
A_33_P3389779	2		WD repeat-containing protein 33 (WD repeat-containing protein WDC146) [Source:UniProtKB/Swiss-Prot;Acc:Q9C0J8] [ENST00000408998]	128568383	chr2	128568324	-
A_23_P408930	2	OR7E5P	Homo sapiens olfactory receptor, family 7, subfamily E, member 5 pseudogene (OR7E5P), non-coding RNA [NR_027688]	55747274	chr11	55747215	-	olfactory receptor, family 7, subfamily E, member 5 pseudogene
A_23_P332260	2	PBOV1	Homo sapiens prostate and breast cancer overexpressed 1 (PBOV1), mRNA [NM_021635]	138537561	chr6	138537504	-	prostate and breast cancer overexpressed 1
A_23_P61498	1	KRT76	Homo sapiens keratin 76 (KRT76), mRNA [NM_015848]	53162089	chr12	53162030	-	keratin 76
A_23_P336929	2	MED29	Homo sapiens mediator complex subunit 29 (MED29), mRNA [NM_017592]	39890725	chr19	39890666	+	mediator complex subunit 29
A_23_P104741	2	KIRREL3	Homo sapiens kin of IRRE like 3 (Drosophila) (KIRREL3), transcript variant 1, mRNA [NM_032531]	126293470	chr11	126293411	-	kin of IRRE like 3 (Drosophila)
A_33_P3305458	2	ATF6B	Homo sapiens activating transcription factor 6 beta (ATF6B), transcript variant 1, mRNA [NM_004381]	32083106	chr6	32083047	-	activating transcription factor 6 beta
A_23_P368195	1	LSM11	Homo sapiens LSM11, U7 small nuclear RNA associated (LSM11), mRNA [NM_173491]	157183445	chr5	157183386	+	LSM11, U7 small nuclear RNA associated
A_23_P203183	2	APOC3	Homo sapiens apolipoprotein C-III (APOC3), mRNA [NM_000040]	116703589	chr11	116703530	+	apolipoprotein C-III
A_33_P3368014	1	HVCN1	Homo sapiens hydrogen voltage-gated channel 1 (HVCN1), transcript variant 1, mRNA [NM_001040107]	111088033	chr12	111087974	-	hydrogen voltage-gated channel 1
A_33_P3327097	2		Myotubularin-related protein 1 (EC 3.1.3.-) [Source:UniProtKB/Swiss-Prot;Acc:Q13613] [ENST00000370387]	149919761	chrX	149919702	+
A_33_P3390411	2	F9	Homo sapiens coagulation factor IX (F9), mRNA [NM_000133]	138645187	chrX	138645128	+	coagulation factor IX
A_23_P93938	1	NACAD	Homo sapiens NAC alpha domain containing (NACAD), mRNA [NM_001146334]	45120849	chr7	45120790	-	NAC alpha domain containing
A_33_P3270228	2		Chloride transport protein 6 (ClC-6) [Source:UniProtKB/Swiss-Prot;Acc:P51797] [ENST00000376497]	11880558	chr1	11880499	+
A_23_P99275	2	KLRB1	Homo sapiens killer cell lectin-like receptor subfamily B, member 1 (KLRB1), mRNA [NM_002258]	9751174	chr12	9751115	-	killer cell lectin-like receptor subfamily B, member 1
A_33_P3283460	1		Mesoderm induction early response protein 1 (hmi-er1)(Mi-er1)(Early response 1)(Er1) [Source:UniProtKB/Swiss-Prot;Acc:Q8N108] [ENST00000371012]	67413905	chr1	67413846	+
A_24_P213478	1	SEMA6A	Homo sapiens sema domain, transmembrane domain (TM), and cytoplasmic domain, (semaphorin) 6A (SEMA6A), mRNA [NM_020796]	115779849	chr5	115779790	-	sema domain, transmembrane domain (TM), and cytoplasmic domain, (semaphorin) 6A
A_33_P3355926	1		cDNA FLJ37701 fis, clone BRHIP2016990HCG1998535 ; [Source:UniProtKB/TrEMBL;Acc:Q8N9D1] [ENST00000398177]	70800458	chr16	70800399	+
A_23_P145984	2	TSPAN12	Homo sapiens tetraspanin 12 (TSPAN12), mRNA [NM_012338]	120427465	chr7	120427406	-	tetraspanin 12
A_33_P3387691	1	SCML4	Homo sapiens sex comb on midleg-like 4 (Drosophila) (SCML4), mRNA [NM_198081]	108025917	chr6	108025858	-	sex comb on midleg-like 4 (Drosophila)
A_23_P16275	1	TSKS	Homo sapiens testis-specific serine kinase substrate (TSKS), mRNA [NM_021733]					testis-specific serine kinase substrate
A_32_P46238	2	LOC339240	Homo sapiens keratin pseudogene (LOC339240), non-coding RNA [NR_001443]	16751061	chr17	16751002	-	keratin pseudogene
A_33_P3417765	1	KLHDC7A	Homo sapiens kelch domain containing 7A (KLHDC7A), mRNA [NM_152375]	18809846	chr1	18809787	+	kelch domain containing 7A
A_33_P3348318	1	GPR116	Homo sapiens G protein-coupled receptor 116 (GPR116), transcript variant 2, mRNA [NM_001098518]	43187279	chr9	43187220	-	G protein-coupled receptor 116
A_24_P930418	2	SDHALP2	Homo sapiens cDNA FLJ32971 fis, clone TESTI2008847. [AK057533]	30403006	chr8	30402947	+	succinate dehydrogenase complex, subunit A, flavoprotein pseudogene 2
A_33_P3405680	2		BX090838 Soares_NFL_T_GBC_S1 Homo sapiens cDNA clone IMAGp998J054004 ; IMAGE:1579876, mRNA sequence [BX090838]	56994875	chr3	56994816	+
A_23_P161698	1	MMP3	Homo sapiens matrix metallopeptidase 3 (stromelysin 1, progelatinase) (MMP3), mRNA [NM_002422]	102706753	chr11	102706694	-	matrix metallopeptidase 3 (stromelysin 1, progelatinase)
A_33_P3266730	1	SYTL4	Homo sapiens synaptotagmin-like 4 (SYTL4), transcript variant 1, mRNA [NM_080737]	99933512	chrX	99933453	-	synaptotagmin-like 4
A_33_P3350094	1	PATL2	Homo sapiens protein associated with topoisomerase II homolog 2 (yeast) (PATL2), mRNA [NM_001145112]	44958077	chr15	44958018	-	protein associated with topoisomerase II homolog 2 (yeast)
A_33_P3302662	1		Transducin-like enhancer protein 4 [Source:UniProtKB/Swiss-Prot;Acc:Q04727] [ENST00000461758]	82191161	chr9	82191102	+
A_32_P183904	2	SHF	Homo sapiens Src homology 2 domain containing F (SHF), mRNA [NM_138356]	45460065	chr15	45460006	-	Src homology 2 domain containing F
A_33_P3348220	1	ENGASE	Homo sapiens endo-beta-N-acetylglucosaminidase (ENGASE), mRNA [NM_001042573]	77078051	chr17	77077992	+	endo-beta-N-acetylglucosaminidase
A_33_P3421821	1	PLA2G6	Homo sapiens phospholipase A2, group VI (cytosolic, calcium-independent) (PLA2G6), transcript variant 2, mRNA [NM_001004426]	38525521	chr22	38525462	-	phospholipase A2, group VI (cytosolic, calcium-independent)
A_33_P3235521	2			44171979	chr17	44171920	-
A_23_P104996	1	BEST1	Homo sapiens bestrophin 1 (BEST1), transcript variant 1, mRNA [NM_004183]	61730340	chr11	61730281	+	bestrophin 1
A_33_P3370019	2		Ig delta chain C region [Source:UniProtKB/Swiss-Prot;Acc:P01880] [ENST00000390556]	106306919	chr14	106306860	-
A_33_P3358804	2	LOC100133998	PREDICTED: Homo sapiens similar to CMT1A duplicated region transcript 1 (LOC100133998), mRNA [XM_001717972]	15515414	chr17	15515355	-	hypothetical protein LOC100133998
A_33_P3400728	2	RIPK4	Homo sapiens receptor-interacting serine-threonine kinase 4 (RIPK4), mRNA [NM_020639]	43161413	chr21	43161354	-	receptor-interacting serine-threonine kinase 4
A_33_P3311403	1	MRVI1	Homo sapiens murine retrovirus integration site 1 homolog (MRVI1), transcript variant 3, mRNA [NM_001100163]	10594698	chr11	10594639	-	murine retrovirus integration site 1 homolog
A_23_P115161	1	DARC	Homo sapiens Duffy blood group, chemokine receptor (DARC), transcript variant 2, mRNA [NM_002036]	159175319	chr1	159175260	+	Duffy blood group, chemokine receptor
A_33_P3415032	2	KCNA3	Homo sapiens potassium voltage-gated channel, shaker-related subfamily, member 3 (KCNA3), mRNA [NM_002232]	111215146	chr1	111215087	-	potassium voltage-gated channel, shaker-related subfamily, member 3
A_33_P3320415	1			161037663	chr6	161037604	-
A_24_P683861	2		Ig heavy chain V-I region V35 Precursor [Source:UniProtKB/Swiss-Prot;Acc:P23083] [ENST00000390594]	32070618	chr16	32070559	+
A_33_P3412463	2	C10orf81	Homo sapiens chromosome 10 open reading frame 81 (C10orf81), mRNA [NM_024889]	115540739	chr10	115540680	+	chromosome 10 open reading frame 81
A_24_P350546	1	LOC646976	PREDICTED: Homo sapiens hypothetical LOC646976 (LOC646976), miscRNA [XR_079360]	178693526	chr1	178693467	-	hypothetical LOC646976
A_24_P76300	1	ZNF154	Homo sapiens zinc finger protein 154, mRNA (cDNA clone MGC:167814 IMAGE:8860493), complete cds [BC152561]	58209187	chr19	58209128	-	zinc finger protein 154
A_33_P3273073	1	ALX4	Homo sapiens ALX homeobox 4 (ALX4), mRNA [NM_021926]	44289128	chr11	44289069	-	ALX homeobox 4
A_23_P97141	2	RGS1	Homo sapiens regulator of G-protein signaling 1 (RGS1), mRNA [NM_002922]	192548916	chr1	192548857	+	regulator of G-protein signaling 1
A_23_P140074	2	PROZ	Homo sapiens protein Z, vitamin K-dependent plasma glycoprotein (PROZ), mRNA [NM_003891]	113826455	chr13	113826396	+	protein Z, vitamin K-dependent plasma glycoprotein
A_33_P3348234	1		CDNA: FLJ21272 fis, clone COL01753 [Source:UniProtKB/TrEMBL;Acc:Q9H762] [ENST00000448309]	144990642	chr1	144990583	+
A_33_P3375467	1	GPLD1	Homo sapiens glycosylphosphatidylinositol specific phospholipase D1 (GPLD1), transcript variant 2, mRNA [NM_177483]	24475449	chr6	24475390	-	glycosylphosphatidylinositol specific phospholipase D1
A_23_P126540	1	ADORA3	Homo sapiens adenosine A3 receptor (ADORA3), transcript variant 1, mRNA [NM_020683]	112031418	chr1	112031359	-	adenosine A3 receptor
A_33_P3401058	1		Homo sapiens cDNA FLJ12078 fis, clone HEMBB1002457. [AK022140]	93198713	chr5	93198654	-
A_33_P3365860	1	MAGEB5	Melanoma-associated antigen B5 (MAGE-B5 antigen)(Cancer/testis antigen 3.3)(CT3.3) [Source:UniProtKB/Swiss-Prot;Acc:Q9BZ81] [ENST00000379029]	26236123	chrX	26236064	+	melanoma antigen family B, 5
A_33_P3278714	2		Protein FAM179A [Source:UniProtKB/Swiss-Prot;Acc:Q6ZUX3] [ENST00000401723]	29179562	chr2	29179503	+
A_33_P3412061	1		Tetratricopeptide repeat protein 32 (TPR repeat protein 32) [Source:UniProtKB/Swiss-Prot;Acc:Q5I0X7] [ENST00000402414]	20096463	chr2	20096404	-
A_33_P3347147	2	SUPT3H	Homo sapiens suppressor of Ty 3 homolog (S. cerevisiae) (SUPT3H), transcript variant 2, mRNA [NM_181356]	45290676	chr6	45290617	-	suppressor of Ty 3 homolog (S. cerevisiae)
A_23_P128254	2	SLCO1B1	Homo sapiens solute carrier organic anion transporter family, member 1B1 (SLCO1B1), mRNA [NM_006446]	21392519	chr12	21392460	+	solute carrier organic anion transporter family, member 1B1
A_33_P3262118	1		Leucine zipper protein 1 [Source:UniProtKB/Swiss-Prot;Acc:Q86V48] [ENST00000314174]	23416979	chr1	23416920	-
A_33_P3249534	2	NEFM	Homo sapiens neurofilament, medium polypeptide (NEFM), transcript variant 1, mRNA [NM_005382]	24776606	chr8	24776547	+	neurofilament, medium polypeptide
A_33_P3288605	1	LOC100133287	Homo sapiens clone pp10199 unknown mRNA. [AF289552]	43689856	chr21	43689797	+	hypothetical protein LOC100133287
A_33_P3217584	2	CHRNA4	Homo sapiens cholinergic receptor, nicotinic, alpha 4 (CHRNA4), mRNA [NM_000744]	61974786	chr20	61974727	-	cholinergic receptor, nicotinic, alpha 4
A_33_P3396872	1	C7orf58	Homo sapiens chromosome 7 open reading frame 58 (C7orf58), transcript variant 2, mRNA [NM_001105533]	120901947	chr7	120901888	+	chromosome 7 open reading frame 58
A_23_P153616	2	MADCAM1	Homo sapiens mucosal vascular addressin cell adhesion molecule 1 (MADCAM1), transcript variant 1, mRNA [NM_130760]	505251	chr19	505192	+	mucosal vascular addressin cell adhesion molecule 1
A_23_P348227	1	ZNF135	Homo sapiens zinc finger protein 135 (ZNF135), transcript variant 2, mRNA [NM_003436]	58580473	chr19	58580414	+	zinc finger protein 135
A_33_P3363085	1		DA571569 HEMBA1 Homo sapiens cDNA clone HEMBA1006859 5', mRNA sequence [DA571569]	143745626	chr1	143745567	+
A_33_P3405434	2		von Willebrand factor A domain-containing protein 5B1 Precursor [Source:UniProtKB/Swiss-Prot;Acc:Q5TIE3] [ENST00000375083]	20675740	chr1	20675681	+
A_23_P393777	1	PTGDR	Homo sapiens prostaglandin D2 receptor (DP) (PTGDR), mRNA [NM_000953]	52743085	chr14	52743026	+	prostaglandin D2 receptor (DP)
A_23_P150549	1	PGA3	Homo sapiens pepsinogen 3, group I (pepsinogen A) (PGA3), mRNA [NM_001079807]	60977416	chr11	60977357	+	pepsinogen 3, group I (pepsinogen A)
A_23_P51761	2	OR6K2	Homo sapiens olfactory receptor, family 6, subfamily K, member 2 (OR6K2), mRNA [NM_001005279]	158669945	chr1	158669886	-	olfactory receptor, family 6, subfamily K, member 2
A_33_P3266132	1		Grainyhead-like protein 3 homolog (Sister of mammalian grainyhead)(Transcription factor CP2-like 4) [Source:UniProtKB/Swiss-Prot;Acc:Q8TE85] [ENST00000350501]	24690968	chr1	24690909	+
A_33_P3302652	2		Chromosome 1 open reading frame 132 Fragment [Source:UniProtKB/TrEMBL;Acc:Q5JTA6] [ENST00000415882]	207990673	chr1	207990614	-
A_33_P3416124	2	LOC100130872	Homo sapiens hypothetical LOC100130872 (LOC100130872), non-coding RNA [NR_024569]	1190500	chr4	1190441	-	hypothetical LOC100130872
A_33_P3772150	1	LOC100130729	Homo sapiens cDNA FLJ45419 fis, clone BRHIP3035222. [AK127347]	1223601	chr10	1223542	-	hypothetical protein LOC100130729
A_33_P3423285	2		Putative uncharacterized protein FLJ46541 [Source:UniProtKB/Swiss-Prot;Acc:Q6ZR93] [ENST00000383834]	9438206	chr3	9438147	-
A_24_P287189	2	TOLLIP	Homo sapiens toll interacting protein (TOLLIP), mRNA [NM_019009]	1296280	chr11	1296221	-	toll interacting protein
A_23_P391255	1	FAM9A	Homo sapiens family with sequence similarity 9, member A (FAM9A), mRNA [NM_174951]	8759418	chrX	8759359	-	family with sequence similarity 9, member A
A_23_P323761	2	TRAF3IP3	Homo sapiens TRAF3 interacting protein 3 (TRAF3IP3), mRNA [NM_025228]	209955557	chr1	209955498	+	TRAF3 interacting protein 3
A_23_P168165	2	C6orf208	Homo sapiens chromosome 6 open reading frame 208 (C6orf208), non-coding RNA [NR_026780]	170201861	chr6	170201802	+	chromosome 6 open reading frame 208
A_24_P396167	1	CTSW	Homo sapiens cathepsin W (CTSW), mRNA [NM_001335]					cathepsin W
A_33_P3217743	1	LOC728417	PREDICTED: Homo sapiens hypothetical LOC728417 (LOC728417), mRNA [XM_001130184]	51458014	chr7	51457955	-	hypothetical LOC728417
A_33_P3396326	1			93351843	chr15	93351784	+
A_33_P3267532	2	KCNJ15	Homo sapiens potassium inwardly-rectifying channel, subfamily J, member 15 (KCNJ15), transcript variant 1, mRNA [NM_170736]	39671360	chr21	39671301	+	potassium inwardly-rectifying channel, subfamily J, member 15
A_33_P3357431	2		Novel protein (FLJ40547) [Source:UniProtKB/TrEMBL;Acc:Q5VZ43] [ENST00000317652]	60293941	chr20	60293882	-
A_24_P49106	1	TCEAL7	Homo sapiens transcription elongation factor A (SII)-like 7 (TCEAL7), mRNA [NM_152278]					transcription elongation factor A (SII)-like 7
A_23_P66241	2	MT1M	Homo sapiens metallothionein 1M (MT1M), mRNA [NM_176870]	56667869	chr16	56667810	+	metallothionein 1M
A_33_P3314673	2	SYCE1L	Homo sapiens synaptonemal complex central element protein 1-like (SYCE1L), mRNA [NM_001129979]	77242435	chr16	77242376	+	synaptonemal complex central element protein 1-like
A_33_P3230269	2	GRHL1	Homo sapiens grainyhead-like 1 (Drosophila) (GRHL1), mRNA [NM_198182]	10142291	chr2	10142232	+	grainyhead-like 1 (Drosophila)
A_23_P12336	2	PRMT6	Homo sapiens protein arginine methyltransferase 6 (PRMT6), mRNA [NM_018137]	107601481	chr1	107601422	+	protein arginine methyltransferase 6
A_24_P167377	2	OR10P1	Homo sapiens olfactory receptor, family 10, subfamily P, member 1 (OR10P1), mRNA [NM_206899]	56031324	chr12	56031265	+	olfactory receptor, family 10, subfamily P, member 1
A_23_P218626	2	NEU4	Homo sapiens sialidase 4 (NEU4), transcript variant 1, mRNA [NM_080741]	242758532	chr2	242758473	+	sialidase 4
A_33_P3322428	2	MARK4	Homo sapiens MAP/microtubule affinity-regulating kinase 4 (MARK4), mRNA [NM_031417]	45783727	chr19	45783668	+	MAP/microtubule affinity-regulating kinase 4
A_33_P3284152	2		Putative uncharacterized protein ENSP00000386092 [Source:UniProtKB/TrEMBL;Acc:B5MCK9] [ENST00000407635]	241628539	chr2	241628480	+
A_33_P3218491	1			45997576	chr19	45997517	+
A_33_P3391970	2			70355550	chr5	70355491	-
A_33_P3816042	1	FKSG73	Homo sapiens ARP3 actin-related protein 3 homolog B pseudogene (FKSG73), non-coding RNA [NR_027714]	16969204	chr22	16969145	+	ARP3 actin-related protein 3 homolog B pseudogene
A_24_P75220	1	MAGI1	Homo sapiens membrane associated guanylate kinase, WW and PDZ domain containing 1 (MAGI1), transcript variant 2, mRNA [NM_004742]	65346980	chr3	65346921	-	membrane associated guanylate kinase, WW and PDZ domain containing 1
A_33_P3246268	1	HOXD13	Homo sapiens homeobox D13 (HOXD13), mRNA [NM_000523]	176960659	chr2	176960600	+	homeobox D13
A_33_P3217403	1	FLJ30430	Homo sapiens cDNA FLJ30430 fis, clone BRACE2008960. [AK054992]	231320880	chr1	231320821	-	hypothetical protein FLJ30430
A_32_P191262	2	ACR	Homo sapiens acrosin (ACR), mRNA [NM_001097]	51183664	chr22	51183605	+	acrosin
A_33_P3295623	1			47256277	chr10	47256218	-
A_33_P3336567	1			157812634	chr7	157812575	+
A_33_P3296687	2	KRT33A	Homo sapiens keratin 33A (KRT33A), mRNA [NM_004138]	39502430	chr17	39502371	-	keratin 33A
A_23_P152906	1	ALOX12	Homo sapiens arachidonate 12-lipoxygenase (ALOX12), mRNA [NM_000697]	6913969	chr17	6913910	+	arachidonate 12-lipoxygenase
A_33_P3758973	1	DKFZP761C1711	Homo sapiens mRNA; cDNA DKFZp761C1711 (from clone DKFZp761C1711) [AL137340]	84095347	chr11	84095288	-	hypothetical protein DKFZp761C1711
A_23_P143526	1	S100B	Homo sapiens S100 calcium binding protein B (S100B), mRNA [NM_006272]	48019158	chr21	48019099	-	S100 calcium binding protein B
A_33_P3366667	2	EYA1	Homo sapiens eyes absent homolog 1 (Drosophila) (EYA1), transcript variant 3, mRNA [NM_000503]	72110532	chr8	72110473	-	eyes absent homolog 1 (Drosophila)
A_23_P215331	2	CRHR2	Homo sapiens corticotropin releasing hormone receptor 2 (CRHR2), mRNA [NM_001883]					corticotropin releasing hormone receptor 2
A_24_P228550	1	TUBB1	Homo sapiens tubulin, beta 1 (TUBB1), mRNA [NM_030773]	57601303	chr20	57601244	+	tubulin, beta 1
A_33_P3250253	2	LOC100131150	Homo sapiens cDNA FLJ38875 fis, clone MESAN2013936. [AK096194]	67008135	chr11	67008076	+	hypothetical protein LOC100131150
A_33_P3327762	2		Dedicator of cytokinesis protein 8 [Source:UniProtKB/Swiss-Prot;Acc:Q8NF50] [ENST00000382331]	405097	chr9	405038	+
A_33_P3380457	2	GPR88	Homo sapiens G protein-coupled receptor 88 (GPR88), mRNA [NM_022049]	101007516	chr1	101007457	+	G protein-coupled receptor 88
A_33_P3411744	1	EGOT	Homo sapiens eosinophil granule ontogeny transcript (non-protein coding) (EGOT), non-coding RNA [NR_004428]	4790936	chr3	4790877	-	eosinophil granule ontogeny transcript (non-protein coding)
A_23_P23829	1	CD34	Homo sapiens CD34 molecule (CD34), transcript variant 2, mRNA [NM_001773]	208060668	chr1	208060609	-	CD34 molecule
A_23_P125303	1	IGSF1	Homo sapiens immunoglobulin superfamily, member 1 (IGSF1), transcript variant 1, mRNA [NM_001555]	130408747	chrX	130408688	-	immunoglobulin superfamily, member 1
A_33_P3289995	1		Ubiquitin carboxyl-terminal hydrolase 45 (EC 3.1.2.15)(Ubiquitin thioesterase 45)(Ubiquitin-specific-processing protease 45)(Deubiquitinating enzyme 45) [Source:UniProtKB/Swiss-Prot;Acc:Q70EL2] [ENST00000369232]	99949874	chr6	99949815	-
A_33_P3310409	2			52573282	chrX	52573223	+
A_33_P3364821	2	PTPRC	Homo sapiens protein tyrosine phosphatase, receptor type, C (PTPRC), transcript variant 1, mRNA [NM_002838]	198704372	chr1	198704313	+	protein tyrosine phosphatase, receptor type, C
A_33_P3421183	1			74615591	chr7	74615532	-
A_23_P132147	1	CRYAA	Homo sapiens crystallin, alpha A (CRYAA), mRNA [NM_000394]	44590741	chr21	44590682	+	crystallin, alpha A
A_23_P170574	2	SNAI3	Homo sapiens snail homolog 3 (Drosophila) (SNAI3), mRNA [NM_178310]	88744481	chr16	88744422	-	snail homolog 3 (Drosophila)
A_33_P3221019	2	ZAN	Homo sapiens zonadhesin (ZAN), transcript variant 6, mRNA [NM_173059]	100353023	chr7	100352964	+	zonadhesin
A_33_P3280471	2	ERBB3	Homo sapiens v-erb-b2 erythroblastic leukemia viral oncogene homolog 3 (avian) (ERBB3), transcript variant 1, mRNA [NM_001982]	56482439	chr12	56482380	+	v-erb-b2 erythroblastic leukemia viral oncogene homolog 3 (avian)
A_33_P3310562	1	LOC100130692	PREDICTED: Homo sapiens hypothetical LOC100130692 (LOC100130692), mRNA [XM_001717855]	13199884	chr20	13199825	-	hypothetical LOC100130692
A_33_P3401394	1			72175115	chr5	72175056	-
A_23_P47466	2	PRG3	Homo sapiens proteoglycan 3 (PRG3), mRNA [NM_006093]					proteoglycan 3
A_24_P412156	1	CXCL12	Homo sapiens chemokine (C-X-C motif) ligand 12 (stromal cell-derived factor 1) (CXCL12), transcript variant 2, mRNA [NM_000609]	44865676	chr10	44865617	-	chemokine (C-X-C motif) ligand 12 (stromal cell-derived factor 1)
A_23_P344125	1	ISM2	Homo sapiens isthmin 2 homolog (zebrafish) (ISM2), transcript variant 1, mRNA [NM_199296]	77941362	chr14	77941303	-	isthmin 2 homolog (zebrafish)
A_23_P209978	2	VSNL1	Homo sapiens visinin-like 1 (VSNL1), mRNA [NM_003385]	17837283	chr2	17837224	+	visinin-like 1
A_24_P259607	1	SUSD4	Homo sapiens sushi domain containing 4 (SUSD4), transcript variant 1, mRNA [NM_017982]	223394735	chr1	223394676	-	sushi domain containing 4
A_32_P58513	1	C14orf53	Homo sapiens chromosome 14 open reading frame 53 (C14orf53), transcript variant 1, non-coding RNA [NR_024338]	66965249	chr14	66965190	+	chromosome 14 open reading frame 53
A_33_P3368646	2	CNKSR3	Homo sapiens CNKSR family member 3 (CNKSR3), mRNA [NM_173515]	154743768	chr6	154743709	-	CNKSR family member 3
A_23_P115091	1	RAB25	Homo sapiens RAB25, member RAS oncogene family (RAB25), mRNA [NM_020387]	156038194	chr1	156038135	+	RAB25, member RAS oncogene family
A_33_P3379176	1			125763884	chr10	125763825	-
A_33_P3282740	2		hypothetical LOC728855 (LOC728855), non-coding RNA [Source:RefSeq DNA;Acc:NR_024510] [ENST00000412305]	149632547	chr1	149632488	+
A_24_P587443	2	LOC731852	PREDICTED: Homo sapiens hypothetical LOC731852 (LOC731852), mRNA [XM_001131042]	6954725	chr19	6954666	+	hypothetical LOC731852
A_33_P3241369	1	UCN3	Homo sapiens urocortin 3 (stresscopin) (UCN3), mRNA [NM_053049]	5415937	chr10	5415878	+	urocortin 3 (stresscopin)
A_33_P3649472	1	LOC283856	Homo sapiens hypothetical protein LOC283856 (LOC283856), non-coding RNA [NR_027078]	56127040	chr16	56126981	-	hypothetical protein LOC283856
A_33_P3395581	1	TRIM53	Homo sapiens tripartite motif-containing 53 (TRIM53), non-coding RNA [NR_028346]	49865729	chr11	49865670	-	tripartite motif-containing 53
A_23_P1452	1	NPFFR1	Homo sapiens neuropeptide FF receptor 1 (NPFFR1), mRNA [NM_022146]	72014870	chr10	72014811	-	neuropeptide FF receptor 1
A_33_P3397496	2	F13B	Homo sapiens coagulation factor XIII, B polypeptide (F13B), mRNA [NM_001994]	197009712	chr1	197009653	-	coagulation factor XIII, B polypeptide
A_33_P3261520	1	FLJ41309	Homo sapiens cDNA FLJ41309 fis, clone BRAMY2042641. [AK123303]	81682316	chr5	81682257	+	hypothetical protein LOC645079
A_23_P152995	1	SLC6A4	Homo sapiens solute carrier family 6 (neurotransmitter transporter, serotonin), member 4 (SLC6A4), mRNA [NM_001045]	28525002	chr17	28524943	-	solute carrier family 6 (neurotransmitter transporter, serotonin), member 4
A_23_P69573	1	GUCY1A3	Homo sapiens guanylate cyclase 1, soluble, alpha 3 (GUCY1A3), transcript variant 1, mRNA [NM_000856]					guanylate cyclase 1, soluble, alpha 3
A_23_P161507	1	MTL5	Homo sapiens metallothionein-like 5, testis-specific (tesmin) (MTL5), transcript variant 1, mRNA [NM_004923]	68475010	chr11	68474951	-	metallothionein-like 5, testis-specific (tesmin)
A_33_P3247919	2			92035519	chr9	92035460	-
A_24_P382287	2	CDH7	Homo sapiens cadherin 7, type 2 (CDH7), transcript variant b, mRNA [NM_004361]	63530014	chr18	63529955	+	cadherin 7, type 2
A_33_P3250887	2	C22orf41	Homo sapiens chromosome 22 open reading frame 41 (C22orf41), mRNA [NM_001123225]	50989724	chr22	50989665	-	chromosome 22 open reading frame 41
A_33_P3519424	2	LOC386597	Homo sapiens cDNA FLJ32573 fis, clone SPLEN2000210 [AK057135]	7055044	chr2	7054985	-	hypothetical protein LOC386597
A_33_P3388810	1		Fucose-1-phosphate guanylyltransferase (EC 2.7.7.30)(GDP-L-fucose pyrophosphorylase)(GDP-L-fucose diphosphorylase) [Source:UniProtKB/Swiss-Prot;Acc:O14772] [ENST00000370895]	74841532	chr1	74841473	+
A_23_P319874	2	C3orf23	Homo sapiens chromosome 3 open reading frame 23 (C3orf23), transcript variant 3, mRNA [NM_001029840]	44400478	chr3	44400419	+	chromosome 3 open reading frame 23
A_24_P409126	2	FNDC3A	Homo sapiens cDNA FLJ31509 fis, clone NT2RI1000016. [AK056071]	49720099	chr13	49720040	+	fibronectin type III domain containing 3A
A_33_P3422085	2	SPANXN2	Homo sapiens SPANX family, member N2 (SPANXN2), mRNA [NM_001009615]	142795579	chrX	142795520	-	SPANX family, member N2
A_33_P3376551	1	PTGFR	Homo sapiens prostaglandin F receptor (FP) (PTGFR), transcript variant 2, mRNA [NM_001039585]	79005248	chr1	79005189	+	prostaglandin F receptor (FP)
A_33_P3326962	1		Fatty acid-binding protein, liver (L-FABP) [Source:UniProtKB/Swiss-Prot;Acc:P07148] [ENST00000393750]	88422773	chr2	88422714	-
A_24_P274831	1	GIMAP7	Homo sapiens GTPase, IMAP family member 7 (GIMAP7), mRNA [NM_153236]	150217476	chr7	150217417	+	GTPase, IMAP family member 7
A_33_P3361746	1	TRPS1	Homo sapiens trichorhinophalangeal syndrome I (TRPS1), mRNA [NM_014112]	116424922	chr8	116424863	-	trichorhinophalangeal syndrome I
A_33_P3256168	2	SNX30	Homo sapiens sorting nexin family member 30 (SNX30), mRNA [NM_001012994]	115626678	chr9	115626619	+	sorting nexin family member 30
A_33_P3305625	2	LOC100131015	Homo sapiens cDNA FLJ42518 fis, clone BRACE3000697. [AK124509]	230696384	chr2	230696325	-	hypothetical LOC100131015
A_32_P112894	1	FAM76A	Homo sapiens family with sequence similarity 76, member A (FAM76A), transcript variant 3, mRNA [NM_152660]					family with sequence similarity 76, member A
A_23_P164253	1	PPY2	Homo sapiens pancreatic polypeptide 2 (PPY2), non-coding RNA [NR_002181]	26574953	chr17	26574894	+	pancreatic polypeptide 2
A_33_P3296831	2	TP73	Homo sapiens tumor protein p73 (TP73), transcript variant 4, mRNA [NM_001126242]	3645970	chr1	3645911	+	tumor protein p73
A_32_P149546	2	CROCC	Homo sapiens ciliary rootlet coiled-coil, rootletin (CROCC), mRNA [NM_014675]	17264224	chr1	17264165	+	ciliary rootlet coiled-coil, rootletin
A_33_P3272962	2	DEFB128	Homo sapiens defensin, beta 128 (DEFB128), mRNA [NM_001037732]	168586	chr20	168527	-	defensin, beta 128
A_33_P3305617	2		C3orf57 proteincDNA FLJ41354 fis, clone BRAWH2014876 ; [Source:UniProtKB/TrEMBL;Acc:Q6ZWB5] [ENST00000419997]	161090138	chr3	161090079	-
A_33_P3243093	1	RGS5	Homo sapiens regulator of G-protein signaling 5 (RGS5), mRNA [NM_003617]	163115775	chr1	163115716	-	regulator of G-protein signaling 5
A_33_P3322460	2	LOC100128256	PREDICTED: Homo sapiens hypothetical LOC100128256 (LOC100128256), mRNA [XM_001717044]	76808962	chr18	76808903	+	hypothetical LOC100128256
A_23_P163492	2	BAIAP3	Homo sapiens BAI1-associated protein 3 (BAIAP3), mRNA [NM_003933]	1398938	chr16	1398879	+	BAI1-associated protein 3
A_33_P3382324	1	TPSD1	Homo sapiens tryptase delta 1 (TPSD1), mRNA [NM_012217]	1306942	chr16	1306883	+	tryptase delta 1
A_32_P177040	2	SPDYE5	Homo sapiens speedy homolog E5 (Xenopus laevis) (SPDYE5), mRNA [NM_001099435]	75133369	chr7	75133310	+	speedy homolog E5 (Xenopus laevis)
A_23_P17134	1	MAL	Homo sapiens mal, T-cell differentiation protein (MAL), transcript variant a, mRNA [NM_002371]	95719654	chr2	95719595	+	mal, T-cell differentiation protein
A_23_P95790	1	ITLN1	Homo sapiens intelectin 1 (galactofuranose binding) (ITLN1), mRNA [NM_017625]	160846425	chr1	160846366	-	intelectin 1 (galactofuranose binding)
A_24_P85619	2		Putative uncharacterized protein ENSP00000383317 [Source:UniProtKB/TrEMBL;Acc:A8MY07] [ENST00000400469]	21715527	chr18	21715468	-
A_33_P3321303	1	ETV3	Homo sapiens ets variant 3 (ETV3), transcript variant 1, mRNA [NM_001145312]	157094692	chr1	157094633	-	ets variant 3
A_33_P3397348	2	LOC149134	Homo sapiens hypothetical LOC149134 (LOC149134), non-coding RNA [NR_015422]	246954558	chr1	246954499	+	hypothetical LOC149134
A_33_P3413355	2	CHST1	Homo sapiens carbohydrate (keratan sulfate Gal-6) sulfotransferase 1 (CHST1), mRNA [NM_003654]	45670488	chr11	45670429	-	carbohydrate (keratan sulfate Gal-6) sulfotransferase 1
A_33_P3379268	1	C17orf87	Homo sapiens chromosome 17 open reading frame 87 (C17orf87), mRNA [NM_207103]	5124642	chr17	5124583	-	chromosome 17 open reading frame 87
A_32_P722809	2		Putative uncharacterized protein ENSP00000374801 [Source:UniProtKB/TrEMBL;Acc:A6NKP1] [ENST00000474213]	89999540	chr2	89999481	+
A_33_P3305105	2	VWA5A	Homo sapiens von Willebrand factor A domain containing 5A (VWA5A), transcript variant 2, mRNA [NM_198315]	123989354	chr11	123989295	+	von Willebrand factor A domain containing 5A
A_23_P129085	1	SPESP1	Homo sapiens sperm equatorial segment protein 1 (SPESP1), mRNA [NM_145658]	69238738	chr15	69238679	+	sperm equatorial segment protein 1
A_33_P3357773	1			19160362	chr22	19160303	+
A_24_P60680	2	OR10C1	Homo sapiens olfactory receptor, family 10, subfamily C, member 1 (OR10C1), mRNA [NM_013941]	29408359	chr6	29408300	+	olfactory receptor, family 10, subfamily C, member 1
A_33_P3238690	2	TET2	Homo sapiens tet oncogene family member 2 (TET2), transcript variant 1, mRNA [NM_001127208]	106199677	chr4	106199618	+	tet oncogene family member 2
A_23_P257111	2	FBP1	Homo sapiens fructose-1,6-bisphosphatase 1 (FBP1), transcript variant 1, mRNA [NM_000507]	97365485	chr9	97365426	-	fructose-1,6-bisphosphatase 1
A_33_P3227212	2	LOC391073	PREDICTED: Homo sapiens similar to glyceraldehyde-3-phosphate dehydrogenase (LOC391073), miscRNA [XR_016552]	119976895	chr1	119976836	-	similar to glyceraldehyde-3-phosphate dehydrogenase
A_24_P365767	2	CYBB	Homo sapiens cytochrome b-245, beta polypeptide (CYBB), mRNA [NM_000397]	37672620	chrX	37672561	+	cytochrome b-245, beta polypeptide
A_23_P74828	1	GJA9	Homo sapiens gap junction protein, alpha 9, 59kDa (GJA9), mRNA [NM_030772]	39340215	chr1	39340156	-	gap junction protein, alpha 9, 59kDa
A_23_P215454	2	ELN	Homo sapiens elastin (ELN), transcript variant 1, mRNA [NM_000501]	73483658	chr7	73483599	+	elastin
A_33_P3296772	1			52116333	chr14	52116274	-
A_33_P3372266	1		V3-4 protein Fragment [Source:UniProtKB/TrEMBL;Acc:Q5NV62] [ENST00000390283]	22453622	chr22	22453563	+
A_23_P85015	2	MAOB	Homo sapiens monoamine oxidase B (MAOB), nuclear gene encoding mitochondrial protein, mRNA [NM_000898]	43626337	chrX	43626278	-	monoamine oxidase B
A_33_P3401422	2	LIPM	Homo sapiens lipase, family member M (LIPM), mRNA [NM_001128215]	90580210	chr10	90580151	+	lipase, family member M
A_33_P3386558	1	FRMD4A	Homo sapiens FERM domain containing 4A (FRMD4A), mRNA [NM_018027]	13693965	chr10	13693906	-	FERM domain containing 4A
A_33_P3270172	1	LOC127841	Homo sapiens hypothetical protein LOC127841 (LOC127841), non-coding RNA [NR_027022]	204337652	chr1	204337593	-	hypothetical protein LOC127841
A_33_P3324980	2	ARID5B	Homo sapiens AT rich interactive domain 5B (MRF1-like) (ARID5B), mRNA [NM_032199]	63852752	chr10	63852693	+	AT rich interactive domain 5B (MRF1-like)
A_23_P252541	1	RAB7B	Homo sapiens RAB7B, member RAS oncogene family (RAB7B), transcript variant 1, mRNA [NM_177403]					RAB7B, member RAS oncogene family
A_33_P3219138	1		Kalirin (EC 2.7.11.1)(Huntingtin-associated protein-interacting protein)(Protein Duo)(Serine/threonine kinase with Dbl- and pleckstrin homology domain) [Source:UniProtKB/Swiss-Prot;Acc:O60229] [ENST00000393499]	124129227	chr3	124129168	+
A_32_P198990	1	LOC100131929	Homo sapiens cDNA FLJ44475 fis, clone UTERU2031521 [AK126439]	104641977	chr7	104641920	-	hypothetical LOC100131929
A_33_P3385681	1	LOC100130768	Homo sapiens cDNA FLJ46357 fis, clone TESTI4049562. [AK128224]	129136116	chr2	129136057	-	hypothetical LOC100130768
A_33_P3372389	1	NPHP4	Homo sapiens nephronophthisis 4 (NPHP4), mRNA [NM_015102]	5964844	chr1	5964785	-	nephronophthisis 4
A_23_P328022	1	SLC5A10	Homo sapiens solute carrier family 5 (sodium/glucose cotransporter), member 10 (SLC5A10), transcript variant 1, mRNA [NM_152351]	18923942	chr17	18923883	+	solute carrier family 5 (sodium/glucose cotransporter), member 10
A_24_P182929	1	KCNAB1	Homo sapiens potassium voltage-gated channel, shaker-related subfamily, beta member 1 (KCNAB1), transcript variant 2, mRNA [NM_003471]	156255906	chr3	156255847	+	potassium voltage-gated channel, shaker-related subfamily, beta member 1
A_33_P3380618	1	HSPG2	Homo sapiens heparan sulfate proteoglycan 2 (HSPG2), mRNA [NM_005529]	22173072	chr1	22173013	-	heparan sulfate proteoglycan 2
A_24_P208704	2	CYP8B1	Homo sapiens cytochrome P450, family 8, subfamily B, polypeptide 1 (CYP8B1), mRNA [NM_004391]	42913744	chr3	42913685	-	cytochrome P450, family 8, subfamily B, polypeptide 1
A_33_P3419557	2	OR5K3	Homo sapiens olfactory receptor, family 5, subfamily K, member 3 (OR5K3), mRNA [NM_001005516]	98110475	chr3	98110416	+	olfactory receptor, family 5, subfamily K, member 3
A_23_P57474	1	OSBP2	Homo sapiens oxysterol binding protein 2 (OSBP2), transcript variant 1, mRNA [NM_030758]	31302907	chr22	31302848	+	oxysterol binding protein 2
A_33_P3394465	2	PROP1	Homo sapiens PROP paired-like homeobox 1 (PROP1), mRNA [NM_006261]	177419295	chr5	177419236	-	PROP paired-like homeobox 1
A_33_P3297626	2		Uncharacterized protein KIAA0090 Precursor [Source:UniProtKB/Swiss-Prot;Acc:Q8N766] [ENST00000356068]	19571350	chr1	19571291	-
A_33_P3291650	2		Putative uncharacterized protein ENSP00000374803 [Source:UniProtKB/TrEMBL;Acc:A6NFM8] [ENST00000390268]	90025381	chr2	90025322	+
A_33_P3246248	1	LOC729879	PREDICTED: Homo sapiens hypothetical protein LOC729879 (LOC729879), miscRNA [XR_040886]	231275663	chr2	231275604	-	hypothetical protein LOC729879
A_23_P66767	2	GGT6	Homo sapiens gamma-glutamyltransferase 6 (GGT6), transcript variant 2, mRNA [NM_153338]	4461325	chr17	4461266	-	gamma-glutamyltransferase 6
A_23_P75063	1	DYDC2	Homo sapiens DPY30 domain containing 2 (DYDC2), mRNA [NM_032372]	82126758	chr10	82126699	+	DPY30 domain containing 2
A_33_P3210223	1		Zinc finger CCHC domain-containing protein 6 [Source:UniProtKB/Swiss-Prot;Acc:Q5VYS8] [ENST00000375948]	88951866	chr9	88951807	-
A_24_P50248	2	FAM110C	Homo sapiens family with sequence similarity 110, member C (FAM110C), mRNA [NM_001077710]	45533	chr2	45474	-	family with sequence similarity 110, member C
A_23_P85269	1	TTN	Homo sapiens titin (TTN), transcript variant N2-A, mRNA [NM_133378]	179391858	chr2	179391799	-	titin
A_24_P120907	1	PGM5	Homo sapiens phosphoglucomutase 5 (PGM5), mRNA [NM_021965]	71145418	chr9	71145359	+	phosphoglucomutase 5
A_23_P88880	1	ZNF423	Homo sapiens zinc finger protein 423 (ZNF423), mRNA [NM_015069]	49524947	chr16	49524888	-	zinc finger protein 423
A_33_P3294504	2	FCRL1	Homo sapiens Fc receptor-like 1 (FCRL1), transcript variant 2, mRNA [NM_001159397]	157768011	chr1	157767952	-	Fc receptor-like 1
A_33_P3307990	2	MASP2	Homo sapiens mannan-binding lectin serine peptidase 2 (MASP2), transcript variant 1, mRNA [NM_006610]	11086912	chr1	11086853	-	mannan-binding lectin serine peptidase 2
A_33_P3414037	1			82289412	chr10	82289353	-
A_33_P3220670	2	LOC644649	BX108667 Soares_NFL_T_GBC_S1 Homo sapiens cDNA clone IMAGp998I233958, mRNA sequence [BX108667]	59785954	chr16	59785895	-	apolipoprotein O pseudogene
A_24_P177553	2			122928691	chr11	122928632	-
A_33_P3255924	1	ACCSL	Homo sapiens 1-aminocyclopropane-1-carboxylate synthase homolog (Arabidopsis)(non-functional)-like (ACCSL), mRNA [NM_001031854]	44080194	chr11	44080135	+	1-aminocyclopropane-1-carboxylate synthase homolog (Arabidopsis)(non-functional)-like
A_32_P98072	1	TCHH	Homo sapiens trichohyalin (TCHH), mRNA [NM_007113]	152078925	chr1	152078866	-	trichohyalin
A_33_P3326275	2	LOC100131554	CDNA: FLJ23120 fis, clone LNG07989HCG1987724 ; [Source:UniProtKB/TrEMBL;Acc:Q9H5S2] [ENST00000433479]	47799945	chr2	47799886	+	hypothetical LOC100131554
A_23_P34126	2	BGN	Homo sapiens biglycan (BGN), mRNA [NM_001711]	152773992	chrX	152773933	+	biglycan
A_24_P228130	2	CCL3L3	Homo sapiens chemokine (C-C motif) ligand 3-like 3 (CCL3L3), mRNA [NM_001001437]	34523260	chr17	34523201	-	chemokine (C-C motif) ligand 3-like 3
A_33_P3229412	1	NRG3	Homo sapiens neuregulin 3 (NRG3), transcript variant 1, mRNA [NM_001010848]	84745361	chr10	84745302	+	neuregulin 3
A_33_P3361636	1	MGP	Homo sapiens matrix Gla protein (MGP), mRNA [NM_000900]	15034886	chr12	15034827	-	matrix Gla protein
A_33_P3280759	1	FLJ45139	Homo sapiens cDNA FLJ45139 fis, clone BRAWH3039623 [AK127082]	40249274	chr21	40249215	-	FLJ45139 protein
A_33_P3214239	1	GNASAS	Homo sapiens GNAS antisense RNA (non-protein coding) (GNASAS), antisense RNA [NR_002785]	57394059	chr20	57394000	-	GNAS antisense RNA (non-protein coding)
A_33_P3320503	2	RAI1	Homo sapiens retinoic acid induced 1 (RAI1), mRNA [NM_030665]	17699090	chr17	17699031	+	retinoic acid induced 1
A_33_P3328716	1	CCDC13	Homo sapiens coiled-coil domain containing 13 (CCDC13), mRNA [NM_144719]	42749934	chr3	42749875	-	coiled-coil domain containing 13
A_24_P394940	2	CYP2E1	Homo sapiens cytochrome P450, family 2, subfamily E, polypeptide 1 (CYP2E1), mRNA [NM_000773]	135346326	chr10	135346267	+	cytochrome P450, family 2, subfamily E, polypeptide 1
A_24_P518369	2			146545763	chr4	146545704	-
A_24_P313431	1	CBLN1	Homo sapiens cerebellin 1 precursor (CBLN1), mRNA [NM_004352]	49312767	chr16	49312708	-	cerebellin 1 precursor
A_24_P288298	1	KIR2DL4	Homo sapiens killer cell immunoglobulin-like receptor, two domains, long cytoplasmic tail, 4 (KIR2DL4), transcript variant 1, mRNA [NM_002255]	55325396	chr19	55325337	+	killer cell immunoglobulin-like receptor, two domains, long cytoplasmic tail, 4
A_33_P3367939	2	TMPRSS9	Homo sapiens transmembrane protease, serine 9 (TMPRSS9), mRNA [NM_182973]	2425144	chr19	2425085	+	transmembrane protease, serine 9
A_33_P3369266	2		CR997556 RZPD no.9016 Homo sapiens cDNA clone RZPDp9016I2412 5', mRNA sequence [CR997556]	114345168	chr2	114345109	+
A_24_P353619	2	ALPL	Homo sapiens alkaline phosphatase, liver/bone/kidney (ALPL), transcript variant 1, mRNA [NM_000478]					alkaline phosphatase, liver/bone/kidney
A_23_P35316	1	ZNF695	Homo sapiens zinc finger protein 695 (ZNF695), mRNA [NM_020394]	247150771	chr1	247150712	-	zinc finger protein 695
A_33_P3802966	1	LOC285740	AGENCOURT_6565309 NIH_MGC_119 Homo sapiens cDNA clone IMAGE:5744234 5', mRNA sequence [BM559483]					hypothetical LOC285740
A_33_P3265309	2	CEACAM4	Homo sapiens carcinoembryonic antigen-related cell adhesion molecule 4 (CEACAM4), mRNA [NM_001817]	42125409	chr19	42125350	-	carcinoembryonic antigen-related cell adhesion molecule 4
A_33_P3413810	2	LOC100128155	Homo sapiens cDNA FLJ26965 fis, clone SLV01057. [AK130475]	136758678	chr9	136758619	-	hypothetical protein LOC100128155
A_33_P3322874	1	LOC100128131	PREDICTED: Homo sapiens hypothetical LOC100128131 (LOC100128131), mRNA [XM_001715079]	105488775	chr2	105488716	-	hypothetical LOC100128131
A_23_P114983	1	TRIM63	Homo sapiens tripartite motif-containing 63 (TRIM63), mRNA [NM_032588]	26377901	chr1	26377842	-	tripartite motif-containing 63
A_33_P3281552	2	RPGR	Homo sapiens retinitis pigmentosa GTPase regulator (RPGR), transcript variant C, mRNA [NM_001034853]	38143761	chrX	38143702	-	retinitis pigmentosa GTPase regulator
A_23_P30547	2	LCP2	Homo sapiens lymphocyte cytosolic protein 2 (SH2 domain containing leukocyte protein of 76kDa) (LCP2), mRNA [NM_005565]	169675664	chr5	169675605	-	lymphocyte cytosolic protein 2 (SH2 domain containing leukocyte protein of 76kDa)
A_23_P138262	1	PADI4	Homo sapiens peptidyl arginine deiminase, type IV (PADI4), mRNA [NM_012387]					peptidyl arginine deiminase, type IV
A_33_P3245631	1	TTC39A	Homo sapiens tetratricopeptide repeat domain 39A (TTC39A), transcript variant 2, mRNA [NM_001080494]	51768238	chr1	51768179	-	tetratricopeptide repeat domain 39A
A_23_P353667	2	C19orf30	Homo sapiens chromosome 19 open reading frame 30 (C19orf30), non-coding RNA [NR_027148]	4772328	chr19	4772269	+	chromosome 19 open reading frame 30
A_33_P3372397	2		CDNA FLJ26601 fis, clone LVR00207 [Source:UniProtKB/TrEMBL;Acc:Q6ZP34] [ENST00000397190]	19551064	chr19	19551005	+
A_23_P31816	1	DEFA3	Homo sapiens defensin, alpha 3, neutrophil-specific (DEFA3), mRNA [NM_005217]	6835350	chr8	6835291	-	defensin, alpha 3, neutrophil-specific
A_23_P81717	2	FRMD1	Homo sapiens FERM domain containing 1 (FRMD1), transcript variant 1, mRNA [NM_024919]	168457299	chr6	168457240	-	FERM domain containing 1
A_23_P120822	2	UPB1	Homo sapiens ureidopropionase, beta (UPB1), mRNA [NM_016327]	24921878	chr22	24921819	+	ureidopropionase, beta
A_23_P371254	2	TAS2R43	Homo sapiens taste receptor, type 2, member 43 (TAS2R43), mRNA [NM_176884]	11244304	chr12	11244245	-	taste receptor, type 2, member 43
A_33_P3214284	2			16931567	chr17	16931508	+
A_33_P3298206	1	PPP4R4	Homo sapiens protein phosphatase 4, regulatory subunit 4 (PPP4R4), transcript variant 2, mRNA [NM_020958]	94693691	chr14	94693632	+	protein phosphatase 4, regulatory subunit 4
A_32_P213349	2	LOC100130897	PREDICTED: Homo sapiens hypothetical LOC100130897 (LOC100130897), mRNA [XM_001715939]	162279245	chr2	162279186	-	hypothetical LOC100130897
A_23_P49181	1	LRRC29	Homo sapiens leucine rich repeat containing 29 (LRRC29), transcript variant 1, mRNA [NM_012163]					leucine rich repeat containing 29
A_24_P15391	2	FOXI3	Homo sapiens forkhead box I3 (FOXI3), mRNA [NM_001135649]	88747798	chr2	88747739	-	forkhead box I3
A_33_P3268129	2		Putative uncharacterized protein C1orf98 [Source:UniProtKB/Swiss-Prot;Acc:A6NCI5] [ENST00000367356]	200343203	chr1	200343144	-
A_23_P101623	1	ZNF667	Homo sapiens zinc finger protein 667 (ZNF667), mRNA [NM_022103]	56952634	chr19	56952575	-	zinc finger protein 667
A_24_P391918	2	L3MBTL4	Homo sapiens l(3)mbt-like 4 (Drosophila) (L3MBTL4), mRNA [NM_173464]					l(3)mbt-like 4 (Drosophila)
A_33_P3346157	1	TMED8	Homo sapiens transmembrane emp24 protein transport domain containing 8 (TMED8), mRNA [NM_213601]	77809623	chr14	77809564	-	transmembrane emp24 protein transport domain containing 8
A_24_P49199	1	GLDN	Homo sapiens gliomedin (GLDN), mRNA [NM_181789]	51699979	chr15	51699920	+	gliomedin
A_32_P69849	2	BEX5	Homo sapiens brain expressed, X-linked 5 (BEX5), transcript variant 1, mRNA [NM_001012978]	101408900	chrX	101408841	-	brain expressed, X-linked 5
A_23_P70719	1	LAMA2	Homo sapiens laminin, alpha 2 (LAMA2), transcript variant 1, mRNA [NM_000426]					laminin, alpha 2
A_33_P3422298	2		Putative uncharacterized protein ENSP00000374858 Fragment [Source:UniProtKB/TrEMBL;Acc:A6NKU1] [ENST00000390329]	23261824	chr22	23261765	+
A_33_P3451508	1	CCDC26	Homo sapiens coiled-coil domain containing 26, mRNA (cDNA clone IMAGE:4305364) [BC070152]	130364052	chr8	130363993	-	coiled-coil domain containing 26
A_24_P127192	1	LOC646936	PREDICTED: Homo sapiens similar to C-terminal-binding protein 2 (LOC646936), miscRNA [XR_019420]	49142724	chr2	49142665	-	similar to C-terminal-binding protein 2
A_23_P88643	1	OR4N4	Homo sapiens olfactory receptor, family 4, subfamily N, member 4 (OR4N4), mRNA [NM_001005241]	22383218	chr15	22383159	+	olfactory receptor, family 4, subfamily N, member 4
A_32_P73452	2	ANO8	Homo sapiens anoctamin 8 (ANO8), mRNA [NM_020959]	17434100	chr19	17434041	-	anoctamin 8
A_33_P3337485	1	CD248	Homo sapiens CD248 molecule, endosialin (CD248), mRNA [NM_020404]	66082335	chr11	66082276	-	CD248 molecule, endosialin
A_33_P3278560	2	ZIK1	Homo sapiens zinc finger protein interacting with K protein 1 homolog (mouse) (ZIK1), mRNA [NM_001010879]	58102634	chr19	58102575	+	zinc finger protein interacting with K protein 1 homolog (mouse)
A_23_P116765	1	LALBA	Homo sapiens lactalbumin, alpha- (LALBA), mRNA [NM_002289]					lactalbumin, alpha-
A_23_P101564	1	FGF21	Homo sapiens fibroblast growth factor 21 (FGF21), mRNA [NM_019113]	49260263	chr19	49260204	+	fibroblast growth factor 21
A_23_P215505	2	RAPGEF5	Homo sapiens Rap guanine nucleotide exchange factor (GEF) 5 (RAPGEF5), mRNA [NM_012294]	22158392	chr7	22158333	-	Rap guanine nucleotide exchange factor (GEF) 5
A_33_P3374338	1	LOC100292758	PREDICTED: Homo sapiens hypothetical protein LOC100292758 (LOC100292758), mRNA [XM_002345774]	39833900	chr7	39833841	-	hypothetical protein LOC100292758
A_23_P123402	2	TRIM55	Homo sapiens tripartite motif-containing 55 (TRIM55), transcript variant 3, mRNA [NM_184086]	67064756	chr8	67064697	+	tripartite motif-containing 55
A_23_P204847	2	LCP1	Homo sapiens lymphocyte cytosolic protein 1 (L-plastin) (LCP1), mRNA [NM_002298]	46700396	chr13	46700337	-	lymphocyte cytosolic protein 1 (L-plastin)
A_33_P3768930	2
A_23_P357316	1	UPP2	Homo sapiens uridine phosphorylase 2 (UPP2), transcript variant 1, mRNA [NM_173355]	158992267	chr2	158992208	+	uridine phosphorylase 2
A_33_P3386414	1	DCAF4L2	Homo sapiens DDB1 and CUL4 associated factor 4-like 2 (DCAF4L2), mRNA [NM_152418]	88885294	chr8	88885235	-	DDB1 and CUL4 associated factor 4-like 2
A_23_P37702	1	TPSAB1	Homo sapiens tryptase alpha/beta 1 (TPSAB1), mRNA [NM_003294]	1279020	chr16	1278961	-	tryptase alpha/beta 1
A_32_P171061	2	ASCL2	Homo sapiens achaete-scute complex homolog 2 (Drosophila) (ASCL2), mRNA [NM_005170]	2290018	chr11	2289959	-	achaete-scute complex homolog 2 (Drosophila)
A_33_P3270623	1	FAM181B	Homo sapiens family with sequence similarity 181, member B (FAM181B), mRNA [NM_175885]	82443591	chr11	82443532	-	family with sequence similarity 181, member B
A_33_P3274422	2	LOC402679	PREDICTED: Homo sapiens similar to Serine/threonine-protein kinase MARK2 (MAP/microtubule affinity-regulating kinase 2) (ELKL motif kinase) (EMK1) (PAR1 homolog) (LOC402679), miscRNA [XR_041893]	96488475	chr7	96488416	+	similar to Serine/threonine-protein kinase MARK2 (MAP/microtubule affinity-regulating kinase 2) (ELKL motif kinase) (EMK1) (PAR1 homolog)
A_33_P3318766	1			2624326	chr1	2624269	-
A_23_P121374	1	SEMA5B	Homo sapiens sema domain, seven thrombospondin repeats (type 1 and type 1-like), transmembrane domain (TM) and short cytoplasmic domain, (semaphorin) 5B (SEMA5B), transcript variant 1, mRNA [NM_001031702]	122628245	chr3	122628186	-	sema domain, seven thrombospondin repeats (type 1 and type 1-like), transmembrane domain (TM) and short cytoplasmic domain, (semaphorin) 5B
A_23_P149529	1	TACSTD2	Homo sapiens tumor-associated calcium signal transducer 2 (TACSTD2), mRNA [NM_002353]	59041468	chr1	59041409	-	tumor-associated calcium signal transducer 2
A_32_P85591	1	H2BFXP	Homo sapiens H2B histone family, member X, pseudogene (H2BFXP), non-coding RNA [NR_003238]					H2B histone family, member X, pseudogene
A_23_P122937	2	ELMO1	Homo sapiens engulfment and cell motility 1 (ELMO1), transcript variant 1, mRNA [NM_014800]	36894347	chr7	36894288	-	engulfment and cell motility 1
A_33_P3297883	2		LP2570 [Source:UniProtKB/TrEMBL;Acc:Q6XYD3] [ENST00000380078]	67336621	chr15	67336562	-
A_33_P3299119	2	HNF1A	Homo sapiens HNF1 homeobox A (HNF1A), mRNA [NM_000545]	121434147	chr12	121434088	+	HNF1 homeobox A
A_23_P254181	1	MGC5566	Homo sapiens hypothetical protein MGC5566, mRNA (cDNA clone IMAGE:3458308). [BC000849]	43285478	chr20	43285419	-	hypothetical protein MGC5566
A_33_P3409740	2	LOC649294	Homo sapiens cDNA FLJ33940 fis, clone CTONG2018069 [AK091259]	11873090	chr8	11873031	+	hypothetical LOC649294
A_24_P150580	1	RASL12	Homo sapiens RAS-like, family 12 (RASL12), mRNA [NM_016563]	65346294	chr15	65346235	-	RAS-like, family 12
A_23_P134347	1	CPVL	Homo sapiens carboxypeptidase, vitellogenic-like (CPVL), transcript variant 2, mRNA [NM_019029]	29105730	chr7	29105671	-	carboxypeptidase, vitellogenic-like
A_24_P252462	2	TTPA	Homo sapiens tocopherol (alpha) transfer protein (TTPA), mRNA [NM_000370]	63973574	chr8	63973515	-	tocopherol (alpha) transfer protein
A_23_P416212	2	HSPB9	Homo sapiens heat shock protein, alpha-crystallin-related, B9 (HSPB9), mRNA [NM_033194]	40275207	chr17	40275148	+	heat shock protein, alpha-crystallin-related, B9
A_33_P3395196	1		DA380124 BRTHA2 Homo sapiens cDNA clone BRTHA2013208 5', mRNA sequence [DA380124]	103929303	chr13	103929244	-
A_23_P259611	1	TXNDC3	Homo sapiens thioredoxin domain containing 3 (spermatozoa) (TXNDC3), mRNA [NM_016616]	37939940	chr7	37939881	+	thioredoxin domain containing 3 (spermatozoa)
A_23_P124108	2	ITGAM	Homo sapiens integrin, alpha M (complement component 3 receptor 3 subunit) (ITGAM), transcript variant 2, mRNA [NM_000632]	31343875	chr16	31343816	+	integrin, alpha M (complement component 3 receptor 3 subunit)
A_33_P3380913	2	LOC100287245	PREDICTED: Homo sapiens similar to nudix-type motif 15 (LOC100287245), miscRNA [XR_078528]	30761821	chr17	30761762	-	similar to nudix-type motif 15
A_33_P3317073	2	MOBKL1A	Homo sapiens MOB1, Mps One Binder kinase activator-like 1A (yeast) (MOBKL1A), mRNA [NM_173468]	71847774	chr4	71847715	+	MOB1, Mps One Binder kinase activator-like 1A (yeast)
A_33_P3626709	1	LOC100129280	Homo sapiens cDNA FLJ44650 fis, clone BRACE2039607. [AK126613]	97809418	chr7	97809359	+	hypothetical protein LOC100129280
A_33_P3290588	1	ASPSCR1	Homo sapiens cDNA FLJ45020 fis, clone BRAWH3016123. [AK126967]	79965777	chr17	79965718	+	alveolar soft part sarcoma chromosome region, candidate 1
A_33_P3336657	1	PLEKHM3	Homo sapiens pleckstrin homology domain containing, family M, member 3 (PLEKHM3), mRNA [NM_001080475]	208693105	chr2	208693046	-	pleckstrin homology domain containing, family M, member 3
A_33_P3416513	2	C8orf74	Homo sapiens chromosome 8 open reading frame 74 (C8orf74), mRNA [NM_001040032]	10558102	chr8	10558043	+	chromosome 8 open reading frame 74
A_23_P355311	2	PTCH2	Homo sapiens patched homolog 2 (Drosophila) (PTCH2), transcript variant 1, mRNA [NM_003738]	45288983	chr1	45288924	-	patched homolog 2 (Drosophila)
A_23_P301053	2	PAIP2B	Homo sapiens poly(A) binding protein interacting protein 2B (PAIP2B), mRNA [NM_020459]	71310795	chr2	71310736	-	poly(A) binding protein interacting protein 2B
A_33_P3292694	2	LOC643355	PREDICTED: Homo sapiens hypothetical LOC643355 (LOC643355), mRNA [XM_001128963]	112533481	chr1	112533422	+	hypothetical LOC643355
A_23_P170649	1	C8orf84	Homo sapiens chromosome 8 open reading frame 84 (C8orf84), mRNA [NM_153225]	73979327	chr8	73979268	-	chromosome 8 open reading frame 84
A_33_P3340869	2	LOC643719	Homo sapiens hypothetical LOC643719 (LOC643719), non-coding RNA [NR_027620]	35068247	chr19	35068188	-	hypothetical LOC643719
A_33_P3357999	1	FAM19A4	Homo sapiens family with sequence similarity 19 (chemokine (C-C motif)-like), member A4 (FAM19A4), transcript variant 1, mRNA [NM_182522]	68788286	chr3	68788227	-	family with sequence similarity 19 (chemokine (C-C motif)-like), member A4
A_33_P3405369	1	KRTAP5-4	Homo sapiens keratin associated protein 5-4 (KRTAP5-4), mRNA [NM_001012709]	1642289	chr11	1642230	-	keratin associated protein 5-4
A_33_P3293958	1	LOC100133479	PREDICTED: Homo sapiens hypothetical LOC100133479 (LOC100133479), mRNA [XM_001717909]	3154863	chr6	3154804	+	hypothetical protein LOC100133479
A_33_P3231086	2			62689199	chr20	62689140	+
A_23_P259207	2	THNSL2	Homo sapiens threonine synthase-like 2 (S. cerevisiae) (THNSL2), mRNA [NM_018271]	88485600	chr2	88485541	+	threonine synthase-like 2 (S. cerevisiae)
A_32_P75264	1	TMEM26	Homo sapiens transmembrane protein 26 (TMEM26), mRNA [NM_178505]	63166727	chr10	63166668	-	transmembrane protein 26
A_24_P475349	1	RAB6B	Homo sapiens RAB6B, member RAS oncogene family (RAB6B), mRNA [NM_016577]	133543498	chr3	133543439	-	RAB6B, member RAS oncogene family
A_33_P3395605	1	TMEM119	Homo sapiens transmembrane protein 119 (TMEM119), mRNA [NM_181724]	108983690	chr12	108983631	-	transmembrane protein 119
A_23_P168993	2	ADRB3	Homo sapiens adrenergic, beta-3-, receptor (ADRB3), mRNA [NM_000025]	37821117	chr8	37821058	-	adrenergic, beta-3-, receptor
A_23_P359376	2	HCG4P6	Homo sapiens HLA complex group 4 pseudogene 6 (HCG4P6), non-coding RNA [NR_001317]	29892778	chr6	29892719	-	HLA complex group 4 pseudogene 6
A_33_P3309626	1		A disintegrin and metalloproteinase with thrombospondin motifs 17 Precursor (ADAMTS-17)(ADAM-TS 17)(ADAM-TS17)(EC 3.4.24.-) [Source:UniProtKB/Swiss-Prot;Acc:Q8TE56] [ENST00000378898]	100603923	chr15	100603864	-
A_33_P3360077	1	LOC100130745	Homo sapiens cDNA FLJ46338 fis, clone TESTI4046328. [AK128206]	1506804	chr7	1506745	-	hypothetical LOC100130745
A_33_P3312466	1	BTNL9	Homo sapiens butyrophilin-like 9 (BTNL9), mRNA [NM_152547]	180488430	chr5	180488371	+	butyrophilin-like 9
A_23_P365226	1	FAM161B	Homo sapiens family with sequence similarity 161, member B (FAM161B), mRNA [NM_152445]	74401019	chr14	74400960	-	family with sequence similarity 161, member B
A_33_P3293519	2	PAR4	Homo sapiens Prader-Willi/Angelman region gene 4 (PAR4), non-coding RNA [NR_022010]	25457052	chr15	25456993	+	Prader-Willi/Angelman region gene 4
A_23_P66328	2	ACSM2B	Homo sapiens acyl-CoA synthetase medium-chain family member 2B (ACSM2B), nuclear gene encoding mitochondrial protein, transcript variant 1, mRNA [NM_182617]	20548589	chr16	20548530	-	acyl-CoA synthetase medium-chain family member 2B
A_33_P3208995	1		Zinc finger protein 663 [Source:UniProtKB/Swiss-Prot;Acc:Q8NDT4] [ENST00000400371]	45085434	chr20	45085375	-
A_23_P150394	2	FXYD6	Homo sapiens FXYD domain containing ion transport regulator 6 (FXYD6), transcript variant 1, mRNA [NM_022003]	117708225	chr11	117708166	-	FXYD domain containing ion transport regulator 6
A_33_P3364211	2	LOC100129282	PREDICTED: Homo sapiens hypothetical LOC100129282 (LOC100129282), mRNA [XM_001714218]	73674436	chr3	73674377	+	hypothetical LOC100129282
A_24_P128163	1		A disintegrin and metalloproteinase with thrombospondin motifs 4 Precursor (ADAMTS-4)(ADAM-TS 4)(ADAM-TS4)(EC 3.4.24.82)(Aggrecanase-1)(ADMP-1) [Source:UniProtKB/Swiss-Prot;Acc:O75173] [ENST00000367995]	161165982	chr1	161165923	-
A_24_P220771	1	ANKRD17	Homo sapiens ankyrin repeat domain 17 (ANKRD17), transcript variant 1, mRNA [NM_032217]	74005746	chr4	74005687	-	ankyrin repeat domain 17
A_33_P3298139	2	CRLF2	Homo sapiens cytokine receptor-like factor 2 (CRLF2), transcript variant 2, mRNA [NM_001012288]	1275386	chrY	1275327	-	cytokine receptor-like factor 2
A_23_P501722	2	TSPAN32	Homo sapiens tetraspanin 32 (TSPAN32), mRNA [NM_139022]	2338693	chr11	2338634	+	tetraspanin 32
A_33_P3552465	1	ZNF852	Putative zinc finger protein FLJ16720 [Source:UniProtKB/Swiss-Prot;Acc:Q6ZMS4] [ENST00000313378]	44541127	chr3	44541068	-	zinc finger protein 852
A_33_P3392330	1		Ubiquinone biosynthesis protein COQ4 homolog, mitochondrial Precursor (Coenzyme Q biosynthesis protein 4 homolog) [Source:UniProtKB/Swiss-Prot;Acc:Q9Y3A0] [ENST00000372875]	131088613	chr9	131088554	+
A_23_P59410	1	KIF25	Homo sapiens kinesin family member 25 (KIF25), transcript variant 1, mRNA [NM_030615]	168445755	chr6	168445697	+	kinesin family member 25
A_33_P3352843	2			9925746	chr4	9925687	+
A_24_P340128	1	P2RY8	Homo sapiens purinergic receptor P2Y, G-protein coupled, 8 (P2RY8), mRNA [NM_178129]	1531746	chrY	1531687	-	purinergic receptor P2Y, G-protein coupled, 8
A_32_P481377	2	KRTAP11-1	Homo sapiens keratin associated protein 11-1 (KRTAP11-1), mRNA [NM_175858]	32253283	chr21	32253224	-	keratin associated protein 11-1
A_23_P139682	2	PZP	Homo sapiens pregnancy-zone protein (PZP), mRNA [NM_002864]					pregnancy-zone protein
A_23_P13934	1	MGC14436	Homo sapiens hypothetical LOC84983 (MGC14436), transcript variant 1, non-coding RNA [NR_026661]	110172213	chr12	110172154	-	hypothetical LOC84983
A_24_P130363	2	C18orf1	Homo sapiens chromosome 18 open reading frame 1 (C18orf1), transcript variant a2, mRNA [NM_181482]	13652609	chr18	13652550	+	chromosome 18 open reading frame 1
A_33_P3353622	1	RBAK	Homo sapiens RB-associated KRAB zinc finger (RBAK), mRNA [NM_021163]	5104860	chr7	5104801	+	RB-associated KRAB zinc finger
A_23_P119535	2	EFNA2	Homo sapiens ephrin-A2 (EFNA2), mRNA [NM_001405]					ephrin-A2
A_33_P3337733	2		Putative uncharacterized protein FLJ45831 [Source:UniProtKB/Swiss-Prot;Acc:Q6ZS49] [ENST00000379640]	14671053	chr17	14670994	-
A_24_P234838	1	PCDH1	Homo sapiens protocadherin 1 (PCDH1), transcript variant 2, mRNA [NM_032420]	141232943	chr5	141232884	-	protocadherin 1
A_33_P3333752	1		Protein FAM183A [Source:UniProtKB/Swiss-Prot;Acc:A6NL82] [ENST00000409396]	43618649	chr1	43618590	+
A_33_P3311165	1		cDNA FLJ44313 fis, clone TRACH2025911FLJ44313 protein ; [Source:UniProtKB/TrEMBL;Acc:Q6ZTR6] [ENST00000405150]	74209946	chr18	74209887	+
A_23_P4489	1	NETO1	Homo sapiens neuropilin (NRP) and tolloid (TLL)-like 1 (NETO1), transcript variant 3, mRNA [NM_138966]					neuropilin (NRP) and tolloid (TLL)-like 1
A_23_P211417	2	RFPL1	Homo sapiens ret finger protein-like 1 (RFPL1), mRNA [NM_021026]	29838186	chr22	29838127	+	ret finger protein-like 1
A_23_P404494	2	IL7R	Homo sapiens interleukin 7 receptor (IL7R), mRNA [NM_002185]	35876840	chr5	35876781	+	interleukin 7 receptor
A_23_P75867	1	OR10A4	Homo sapiens olfactory receptor, family 10, subfamily A, member 4 (OR10A4), mRNA [NM_207186]	6898109	chr11	6898050	+	olfactory receptor, family 10, subfamily A, member 4
A_23_P111657	2	SHH	Homo sapiens sonic hedgehog homolog (Drosophila) (SHH), mRNA [NM_000193]	155595960	chr7	155595901	-	sonic hedgehog homolog (Drosophila)
A_23_P66881	2	RGS9	Homo sapiens regulator of G-protein signaling 9 (RGS9), transcript variant 1, mRNA [NM_003835]	63223659	chr17	63223600	+	regulator of G-protein signaling 9
A_33_P3691758	1	OR4C1P	H.sapiens mRNA HTPCRX11 for olfactory receptor [X64985]	55277913	chr11	55277854	+	olfactory receptor, family 4, subfamily C, member 1 pseudogene
A_33_P3210349	1		cDNA FLJ44904 fis, clone BRAMY3005656 [Source:UniProtKB/TrEMBL;Acc:Q6ZT72] [ENST00000378417]	88123621	chr16	88123562	-
A_32_P24140	2	GAS2	Homo sapiens growth arrest-specific 2 (GAS2), transcript variant 1, mRNA [NM_005256]	22834253	chr11	22834194	+	growth arrest-specific 2
A_32_P43349	1	LOC400456	PREDICTED: Homo sapiens hypothetical protein LOC400456 (LOC400456), mRNA [XM_001716048]	95831595	chr15	95831536	-	hypothetical protein LOC400456
A_33_P3320077	1		Nuclear factor 1 B-type (Nuclear factor 1/B)(NF1-B)(NFI-B)(NF-I/B)(CCAAT-box-binding transcription factor)(CTF)(TGGCA-binding protein) [Source:UniProtKB/Swiss-Prot;Acc:O00712] [ENST00000380924]	14180718	chr9	14180659	-
A_33_P3417150	1	P2RY1	Homo sapiens purinergic receptor P2Y, G-protein coupled, 1 (P2RY1), mRNA [NM_002563]	152555208	chr3	152555149	+	purinergic receptor P2Y, G-protein coupled, 1
A_24_P323997	2	TPRX1	Homo sapiens tetra-peptide repeat homeobox 1 (TPRX1), mRNA [NM_198479]	48305115	chr19	48305056	-	tetra-peptide repeat homeobox 1
A_33_P3259708	2	CMA1	Homo sapiens chymase 1, mast cell (CMA1), mRNA [NM_001836]	24974771	chr14	24974712	-	chymase 1, mast cell
A_23_P17844	1	PVALB	Homo sapiens parvalbumin (PVALB), mRNA [NM_002854]					parvalbumin
A_24_P323967	1	ZNF880	Homo sapiens zinc finger protein 880 (ZNF880), mRNA [NM_001145434]	52888102	chr19	52888043	+	zinc finger protein 880
A_23_P70307	1	SMOC2	Homo sapiens SPARC related modular calcium binding 2 (SMOC2), transcript variant 1, mRNA [NM_022138]	169068563	chr6	169068504	+	SPARC related modular calcium binding 2
A_33_P3319406	1		Rho GTPase-activating protein 21 (Rho-type GTPase-activating protein 21)(Rho GTPase-activating protein 10) [Source:UniProtKB/Swiss-Prot;Acc:Q5T5U3] [ENST00000376410]	24885677	chr10	24885618	-
A_23_P135257	2	PRSS3	Homo sapiens protease, serine, 3 (PRSS3), transcript variant 2, mRNA [NM_002771]	33797982	chr9	33797923	+	protease, serine, 3
A_24_P935345	2		NINP6167 [Source:UniProtKB/TrEMBL;Acc:Q6UXV6] [ENST00000378432]	40780795	chr19	40780736	-
A_23_P145935	2	EPHB6	Homo sapiens EPH receptor B6 (EPHB6), mRNA [NM_004445]	142568436	chr7	142568377	+	EPH receptor B6
A_33_P3258478	1	KIR3DP1	Homo sapiens killer-cell Ig-like receptor (KIR3DP1), mRNA [NM_001015070]	55301669	chr19	55301610	+	killer-cell Ig-like receptor
A_33_P3263319	2		Full-length cDNA clone CS0DI019YF20 of Placenta of Homo sapiens (human) Fragment [Source:UniProtKB/TrEMBL;Acc:Q86TT2] [ENST00000390550]	106235653	chr14	106235594	-
A_23_P314835	2	C20orf85	Homo sapiens chromosome 20 open reading frame 85 (C20orf85), mRNA [NM_178456]	56736104	chr20	56736045	+	chromosome 20 open reading frame 85
A_23_P139123	2	SERPING1	Homo sapiens serpin peptidase inhibitor, clade G (C1 inhibitor), member 1 (SERPING1), transcript variant 1, mRNA [NM_000062]	57373950	chr11	57373891	+	serpin peptidase inhibitor, clade G (C1 inhibitor), member 1
A_24_P383478	2	ESR1	Homo sapiens estrogen receptor 1 (ESR1), transcript variant 1, mRNA [NM_000125]	152129107	chr6	152129048	+	estrogen receptor 1
A_33_P3349501	2	LOC100132413	PREDICTED: Homo sapiens similar to hCG1782458 (LOC100132413), mRNA [XM_001725738]	69159545	chr2	69159486	+	similar to hCG1782458
A_23_P101073	2	OR1E1	Homo sapiens olfactory receptor, family 1, subfamily E, member 1 (OR1E1), mRNA [NM_003553]	3301159	chr17	3301100	-	olfactory receptor, family 1, subfamily E, member 1
A_33_P3218955	2	KDM6A	Homo sapiens lysine (K)-specific demethylase 6A (KDM6A), mRNA [NM_021140]	44971843	chrX	44971784	+	lysine (K)-specific demethylase 6A
A_24_P339944	2	PDGFB	Homo sapiens platelet-derived growth factor beta polypeptide (simian sarcoma viral (v-sis) oncogene homolog) (PDGFB), transcript variant 1, mRNA [NM_002608]	39620158	chr22	39620099	-	platelet-derived growth factor beta polypeptide (simian sarcoma viral (v-sis) oncogene homolog)
A_33_P3549091	1	LOC642808	Homo sapiens cDNA FLJ37796 fis, clone BRSSN1000092 [AK095115]	37237586	chr17	37237527	+	similar to RAD52 motif 1
A_33_P3290829	2	LOC100128703	PREDICTED: Homo sapiens hypothetical protein LOC100128703 (LOC100128703), mRNA [XM_001714014]	531249	chr11	531190	+	hypothetical protein LOC100128703
A_33_P3293913	2	BICC1	Homo sapiens bicaudal C homolog 1 (Drosophila) (BICC1), mRNA [NM_001080512]	60588845	chr10	60588786	+	bicaudal C homolog 1 (Drosophila)
A_23_P139635	2	DAO	Homo sapiens D-amino-acid oxidase (DAO), mRNA [NM_001917]	109294665	chr12	109294606	+	D-amino-acid oxidase
A_33_P3342569	2		Putative UPF0607 protein ENSP00000382826 [Source:UniProtKB/Swiss-Prot;Acc:A8MV72] [ENST00000399945]	26869166	chr8	26869107	-
A_33_P3418541	1		Actin, gamma-enteric smooth muscle (Smooth muscle gamma-actin)(Gamma-2-actin)(Alpha-actin-3) [Source:UniProtKB/Swiss-Prot;Acc:P63267] [ENST00000409918]	74130300	chr2	74130241	+
A_23_P86315	2	HFE2	Homo sapiens hemochromatosis type 2 (juvenile) (HFE2), transcript variant a, mRNA [NM_213653]	145416966	chr1	145416907	+	hemochromatosis type 2 (juvenile)
A_33_P3213892	1	PRDM15	Homo sapiens PR domain containing 15 (PRDM15), transcript variant 2, mRNA [NM_001040424]	43220739	chr21	43220680	-	PR domain containing 15
A_32_P32856	1	PCDHGC5	Homo sapiens protocadherin gamma subfamily C, 5 (PCDHGC5), transcript variant 2, mRNA [NM_032407]	140870960	chr5	140870901	+	protocadherin gamma subfamily C, 5
A_23_P389371	1	MRGPRX3	Homo sapiens MAS-related GPR, member X3 (MRGPRX3), mRNA [NM_054031]	18159514	chr11	18159455	+	MAS-related GPR, member X3
A_33_P3289870	1		K-EST0009229 S5SNU484 Homo sapiens cDNA clone S5SNU484-6-H11 5', mRNA sequence [BM739562]	177229479	chr4	177229420	-
A_33_P3354589	1		C-C motif chemokine 4-like Precursor (Small-inducible cytokine A4-like)(Lymphocyte activation gene 1 protein)(LAG-1)(Macrophage inflammatory protein 1-beta)(MIP-1-beta)(Monocyte adherence-induced protein 5-alpha) [Source:UniProtKB/Swiss-Prot;Acc:Q8NHW4] [ENST00000400702]	34539835	chr17	34539776	+
A_33_P3394297	2		Threonine synthase-like 2 (TSH2)(EC 4.2.3.-) [Source:UniProtKB/Swiss-Prot;Acc:Q86YJ6] [ENST00000402102]	88485180	chr2	88485121	+
A_23_P30649	2	SPACA1	Homo sapiens sperm acrosome associated 1 (SPACA1), mRNA [NM_030960]	88773892	chr6	88773833	+	sperm acrosome associated 1
A_23_P392962	1	GRAP	Homo sapiens GRB2-related adaptor protein (GRAP), mRNA [NM_006613]	18945213	chr17	18945154	-	GRB2-related adaptor protein
A_33_P3354713	2		Alpha-(1,3)-fucosyltransferase 11 (EC 2.4.1.-)(Galactoside 3-L-fucosyltransferase 11)(Fucosyltransferase 11)(Fucosyltransferase XI)(FucT-XI)(Fuc-TXI) [Source:UniProtKB/Swiss-Prot;Acc:Q495W5] [ENST00000394790]	75535273	chr10	75535214	+
A_33_P3354553	1	LOC390638	PREDICTED: Homo sapiens similar to hCG32587 (LOC390638), mRNA [XM_002343397]	91577372	chr15	91577313	-	similar to hCG32587
A_33_P3387352	1	LOC554223	Homo sapiens cDNA FLJ46428 fis, clone THYMU3014173, moderately similar to HLA class I histocompatibility antigen, alpha chain E*0101/E*0102 precursor. [AK128290]	29763295	chr6	29763236	+	hypothetical LOC554223
A_33_P3319845	1	OR51B6	Homo sapiens olfactory receptor, family 51, subfamily B, member 6 (OR51B6), mRNA [NM_001004750]	5373676	chr11	5373617	+	olfactory receptor, family 51, subfamily B, member 6
A_24_P366652	1	ITGAD	Homo sapiens integrin, alpha D (ITGAD), mRNA [NM_005353]					integrin, alpha D
A_23_P27353	2	SLC14A2	Homo sapiens solute carrier family 14 (urea transporter), member 2 (SLC14A2), mRNA [NM_007163]	43262629	chr18	43262570	+	solute carrier family 14 (urea transporter), member 2
A_23_P29975	2	C4orf19	Homo sapiens chromosome 4 open reading frame 19 (C4orf19), transcript variant 2, mRNA [NM_018302]	37593316	chr4	37593257	+	chromosome 4 open reading frame 19
A_23_P421401	2	PDGFRB	Homo sapiens platelet-derived growth factor receptor, beta polypeptide (PDGFRB), mRNA [NM_002609]	149493523	chr5	149493464	-	platelet-derived growth factor receptor, beta polypeptide
A_23_P147900	1	POU6F2	Homo sapiens POU class 6 homeobox 2 (POU6F2), transcript variant 1, mRNA [NM_007252]	39504314	chr7	39504255	+	POU class 6 homeobox 2
A_24_P65722	2	LILRB4	Leukocyte immunoglobulin-like receptor subfamily B member 4 Precursor (Leukocyte immunoglobulin-like receptor 5)(LIR-5)(Immunoglobulin-like transcript 3)(ILT-3)(Monocyte inhibitory receptor HM18)(CD85 antigen-like family member K)(CD85k antigen) [Source:UniProtKB/Swiss-Prot;Acc:Q8NHJ6] [ENST00000391736]	55181068	chr19	55181009	+	leukocyte immunoglobulin-like receptor, subfamily B (with TM and ITIM domains), member 4
A_33_P3311621	1	LOC338739	Homo sapiens hypothetical protein LOC338739, mRNA (cDNA clone IMAGE:5172825), partial cds [BC043375]	33211840	chr11	33211781	+	hypothetical protein LOC338739
A_33_P3260317	2	NR6A1	Homo sapiens nuclear receptor subfamily 6, group A, member 1 (NR6A1), transcript variant 1, mRNA [NM_033334]	127284763	chr9	127284704	-	nuclear receptor subfamily 6, group A, member 1
A_23_P125748	1	ZMAT1	Homo sapiens zinc finger, matrin type 1 (ZMAT1), transcript variant 3, mRNA [NM_032441]	101138913	chrX	101138854	-	zinc finger, matrin type 1
A_23_P101683	1	CLC	Homo sapiens Charcot-Leyden crystal protein (CLC), mRNA [NM_001828]	40222060	chr19	40222001	-	Charcot-Leyden crystal protein
A_32_P118397	1	HEPACAM2	Homo sapiens HEPACAM family member 2 (HEPACAM2), transcript variant 1, mRNA [NM_001039372]	92818337	chr7	92818278	-	HEPACAM family member 2
A_33_P3296721	1			90168579	chr16	90168520	+
A_24_P852756	2	HLA-DQA2	Homo sapiens major histocompatibility complex, class II, DQ alpha 2 (HLA-DQA2), mRNA [NM_020056]	32714656	chr6	32714597	+	major histocompatibility complex, class II, DQ alpha 2
A_33_P3274189	2			234744773	chr1	234744714	+
A_23_P91512	2	CLDN14	Homo sapiens claudin 14 (CLDN14), transcript variant 1, mRNA [NM_144492]	37833014	chr21	37832955	-	claudin 14
A_23_P66694	2	EVI2B	Homo sapiens ecotropic viral integration site 2B (EVI2B), mRNA [NM_006495]	29631839	chr17	29631780	-	ecotropic viral integration site 2B
A_33_P3215640	1	PI16	Homo sapiens peptidase inhibitor 16 (PI16), mRNA [NM_153370]	36932611	chr6	36932552	+	peptidase inhibitor 16
A_33_P3354604	2	CCL4L1	Homo sapiens CC chemokine ligand 4L2b2 (CCL4L) mRNA, CCL4L-2 allele, complete cds, alternatively spliced. [AY766452]	34539758	chr17	34539699	+	chemokine (C-C motif) ligand 4-like 1
A_23_P383009	1	IGFBP5	Homo sapiens insulin-like growth factor binding protein 5 (IGFBP5), mRNA [NM_000599]	217537226	chr2	217537167	-	insulin-like growth factor binding protein 5
A_24_P634768	1	FLJ22763	Homo sapiens cDNA: FLJ22763 fis, clone KAIA0963 [AK026416]	108868825	chr3	108868766	+	hypothetical gene supported by AK026416
A_23_P207201	1	CD79B	Homo sapiens CD79b molecule, immunoglobulin-associated beta (CD79B), transcript variant 3, mRNA [NM_001039933]	62007212	chr17	62007153	-	CD79b molecule, immunoglobulin-associated beta
A_23_P202071	1	CUGBP2	Homo sapiens CUG triplet repeat, RNA binding protein 2 (CUGBP2), transcript variant 3, mRNA [NM_001025077]	11376284	chr10	11376225	+	CUG triplet repeat, RNA binding protein 2
A_33_P3420043	1	CSRNP3	Homo sapiens cysteine-serine-rich nuclear protein 3 (CSRNP3), mRNA [NM_024969]	166514529	chr2	166514470	+	cysteine-serine-rich nuclear protein 3
A_23_P116898	2	A2M	Homo sapiens alpha-2-macroglobulin (A2M), mRNA [NM_000014]	9221418	chr12	9221359	-	alpha-2-macroglobulin
A_33_P3352278	1	TMEM170B	Homo sapiens transmembrane protein 170B (TMEM170B), mRNA [NM_001100829]	11575876	chr6	11575817	+	transmembrane protein 170B
A_23_P500400	2	ABCA6	Homo sapiens ATP-binding cassette, sub-family A (ABC1), member 6 (ABCA6), mRNA [NM_080284]	67074908	chr17	67074849	-	ATP-binding cassette, sub-family A (ABC1), member 6
A_33_P3365755	2	SYT2	Homo sapiens synaptotagmin II (SYT2), transcript variant 2, mRNA [NM_001136504]	202560979	chr1	202560920	-	synaptotagmin II
A_24_P187921	2	MANEA	Homo sapiens mannosidase, endo-alpha (MANEA), mRNA [NM_024641]	96034650	chr6	96034591	+	mannosidase, endo-alpha
A_33_P3402943	2	LOC100128591	Homo sapiens cDNA FLJ46872 fis, clone UTERU3013167. [AK128705]	44961061	chr20	44961002	-	hypothetical protein LOC100128591
A_33_P3280385	1	COL6A3	Homo sapiens collagen, type VI, alpha 3 (COL6A3), transcript variant 3, mRNA [NM_057165]	238280348	chr2	238280289	-	collagen, type VI, alpha 3
A_23_P300600	1	NEFH	Homo sapiens neurofilament, heavy polypeptide (NEFH), mRNA [NM_021076]	29887253	chr22	29887194	+	neurofilament, heavy polypeptide
A_23_P22129	2	HAP1	Homo sapiens huntingtin-associated protein 1 (HAP1), transcript variant 2, mRNA [NM_177977]	39879840	chr17	39879781	-	huntingtin-associated protein 1
A_23_P308058	2	TUSC5	Homo sapiens tumor suppressor candidate 5 (TUSC5), mRNA [NM_172367]	1203643	chr17	1203584	+	tumor suppressor candidate 5
A_23_P161727	1	HSPB2	Homo sapiens heat shock 27kDa protein 2 (HSPB2), mRNA [NM_001541]	111784800	chr11	111784741	+	heat shock 27kDa protein 2
A_33_P3287158	1	NLGN4X	Homo sapiens neuroligin 4, X-linked (NLGN4X), transcript variant 1, mRNA [NM_020742]	5810305	chrX	5810246	-	neuroligin 4, X-linked
A_24_P257511	2	BHMT	Homo sapiens betaine-homocysteine methyltransferase (BHMT), mRNA [NM_001713]	78427041	chr5	78426982	+	betaine-homocysteine methyltransferase
A_23_P110624	1	CTNND2	Homo sapiens catenin (cadherin-associated protein), delta 2 (neural plakophilin-related arm-repeat protein) (CTNND2), mRNA [NM_001332]	10973143	chr5	10973084	-	catenin (cadherin-associated protein), delta 2 (neural plakophilin-related arm-repeat protein)
A_33_P3345210	2	TLCD2	Homo sapiens TLC domain containing 2 (TLCD2), mRNA [NM_001164407]	1611129	chr17	1611070	-	TLC domain containing 2
A_23_P212595	1	VPRBP	Homo sapiens Vpr (HIV-1) binding protein (VPRBP), mRNA [NM_014703]	51433957	chr3	51433898	-	Vpr (HIV-1) binding protein
A_24_P917178	1		Hypothetical gene supported by BC001801 [Source:UniProtKB/TrEMBL;Acc:Q9BUY1] [ENST00000457711]	36023070	chr22	36023040	-
A_24_P122636	2	BPNT1	Homo sapiens 3'(2'), 5'-bisphosphate nucleotidase 1 (BPNT1), mRNA [NM_006085]	220231157	chr1	220231098	-	3'(2'), 5'-bisphosphate nucleotidase 1
A_23_P356004	2	KCNIP3	Homo sapiens Kv channel interacting protein 3, calsenilin (KCNIP3), transcript variant 1, mRNA [NM_013434]	96051825	chr2	96051766	+	Kv channel interacting protein 3, calsenilin
A_24_P401090	2			39176015	chr1	39175954	+
A_23_P259863	1	CD177	Homo sapiens CD177 molecule (CD177), mRNA [NM_020406]	43866608	chr19	43866549	+	CD177 molecule
A_33_P3379956	1		Doublecortin domain-containing protein 1 [Source:UniProtKB/Swiss-Prot;Acc:P59894] [ENST00000342355]	30964811	chr11	30964752	-
A_24_P231829	2	BHMT2	Homo sapiens betaine-homocysteine methyltransferase 2 (BHMT2), mRNA [NM_017614]	78384434	chr5	78384375	+	betaine-homocysteine methyltransferase 2
A_32_P424761	2	C12orf28	Uncharacterized protein C12orf28 Precursor [Source:UniProtKB/Swiss-Prot;Acc:Q96LU7] [ENST00000299350]	70352326	chr12	70352267	+	chromosome 12 open reading frame 28
A_33_P3248004	2		Uncharacterized protein FLJ41423 [Source:UniProtKB/Swiss-Prot;Acc:A1L4Q6] [ENST00000442308]	45393520	chr11	45393461	+
A_23_P423108	2	TDRD10	Homo sapiens tudor domain containing 10 (TDRD10), transcript variant 2, mRNA [NM_182499]	154520441	chr1	154520382	+	tudor domain containing 10
A_33_P3329795	2		Solute carrier family 22 member 20 (Organic anion transporter 6) [Source:UniProtKB/Swiss-Prot;Acc:A6NK97] [ENST00000359762]	64993167	chr11	64993108	+
A_33_P3256272	2	KRTAP10-5	Homo sapiens keratin associated protein 10-5 (KRTAP10-5), mRNA [NM_198694]	45999947	chr21	45999888	-	keratin associated protein 10-5
A_23_P204286	1	MGP	Homo sapiens matrix Gla protein (MGP), mRNA [NM_000900]	15034999	chr12	15034940	-	matrix Gla protein
A_24_P49267	2		Putative zinc-alpha-2-glycoprotein-like 1 Precursor [Source:UniProtKB/Swiss-Prot;Acc:A8MT79] [ENST00000397935]	99583479	chr7	99583420	+
A_24_P339514	2	CYP2B6	Homo sapiens cytochrome P450, family 2, subfamily B, polypeptide 6 (CYP2B6), mRNA [NM_000767]	41456514	chr19	41456455	+	cytochrome P450, family 2, subfamily B, polypeptide 6
A_33_P3373119	2			33953336	chr19	33953277	-
A_33_P3843285	2	LOC151877	Homo sapiens cDNA FLJ32304 fis, clone PROST2002591 [AK056866]	65858567	chr3	65858508	-	hypothetical protein LOC151877
A_33_P3215363	1		Transcription factor 23 [Source:UniProtKB/Swiss-Prot;Acc:Q7RTU1] [ENST00000407815]	27372792	chr2	27372733	+
A_33_P3249793	1	FOXO4	Homo sapiens forkhead box O4 (FOXO4), mRNA [NM_005938]	70321560	chrX	70321501	+	forkhead box O4
A_23_P78479	2	ZIM2	Homo sapiens zinc finger, imprinted 2 (ZIM2), transcript variant 1, mRNA [NM_015363]	57286046	chr19	57285987	-	zinc finger, imprinted 2
A_33_P3305462	1	LOC400406	PREDICTED: Homo sapiens similar to ADAM metallopeptidase with thrombospondin type 1 motif, 3 proprotein (LOC400406), miscRNA [XR_042358]	78286479	chr15	78286420	+	hypothetical gene supported by NM_014272
A_24_P941557	1	FAM125B	Homo sapiens family with sequence similarity 125, member B (FAM125B), transcript variant 2, mRNA [NM_001011703]	129159906	chr9	129159847	+	family with sequence similarity 125, member B
A_23_P207336	2	PPY	Homo sapiens pancreatic polypeptide (PPY), mRNA [NM_002722]	42018322	chr17	42018263	-	pancreatic polypeptide
A_24_P417596	1	FLYWCH2	Homo sapiens FLYWCH family member 2 (FLYWCH2), transcript variant 1, mRNA [NM_138439]	2949346	chr16	2949287	+	FLYWCH family member 2
A_23_P388220	1	RALYL	Homo sapiens RALY RNA binding protein-like (RALYL), transcript variant 3, mRNA [NM_173848]					RALY RNA binding protein-like
A_24_P156748	2	SLC30A2	Homo sapiens solute carrier family 30 (zinc transporter), member 2 (SLC30A2), transcript variant 1, mRNA [NM_001004434]	26364697	chr1	26364638	-	solute carrier family 30 (zinc transporter), member 2
A_33_P3394404	1	TSPAN32	Homo sapiens tetraspanin 32 (TSPAN32), mRNA [NM_139022]	2334944	chr11	2334885	+	tetraspanin 32
A_33_P3281567	1	CMAH	Homo sapiens cytidine monophosphate-N-acetylneuraminic acid hydroxylase (CMP-N-acetylneuraminate monooxygenase) pseudogene (CMAH), transcript variant 1, non-coding RNA [NR_002174]	25087101	chr6	25087042	-	cytidine monophosphate-N-acetylneuraminic acid hydroxylase (CMP-N-acetylneuraminate monooxygenase) pseudogene
A_33_P3324894	2		Huntingtin-interacting protein 1-related protein (Hip1-related)(Hip 12) [Source:UniProtKB/Swiss-Prot;Acc:O75146] [ENST00000376938]	123334652	chr12	123334593	+
A_33_P3555368	1	FLJ26086	Homo sapiens cDNA FLJ26086 fis, clone RCT05358 [AK129597]	28533817	chr13	28533758	-	hypothetical gene supported by AK129597
A_33_P3215605	1	LOC100131746	PREDICTED: Homo sapiens hypothetical LOC100131746 (LOC100131746), mRNA [XM_001721255]	132403526	chr9	132403467	+	hypothetical LOC100131746
A_23_P214360	2	IRF4	Homo sapiens interferon regulatory factor 4 (IRF4), mRNA [NM_002460]	411061	chr6	411002	+	interferon regulatory factor 4
A_33_P3382471	2	CYP4A22	Homo sapiens cytochrome P450, family 4, subfamily A, polypeptide 22 (CYP4A22), mRNA [NM_001010969]	47606576	chr1	47606517	+	cytochrome P450, family 4, subfamily A, polypeptide 22
A_33_P3306085	1	RAD51AP2	Homo sapiens RAD51 associated protein 2 (RAD51AP2), mRNA [NM_001099218]	17695356	chr2	17695297	-	RAD51 associated protein 2
A_32_P332551	1	C13orf30	Homo sapiens chromosome 13 open reading frame 30 (C13orf30), mRNA [NM_182508]	43364881	chr13	43364822	+	chromosome 13 open reading frame 30
A_23_P43369	1	SIT1	Homo sapiens signaling threshold regulating transmembrane adaptor 1 (SIT1), mRNA [NM_014450]	35649748	chr9	35649689	-	signaling threshold regulating transmembrane adaptor 1
A_32_P159192	2		Ig kappa chain V-III region VH Precursor; Fragment [Source:UniProtKB/Swiss-Prot;Acc:P04434] [ENST00000390247]	89278046	chr2	89277987	-
A_24_P170395	1			149284208	chrX	149284149	+
A_23_P129133	1	OCA2	Homo sapiens oculocutaneous albinism II (OCA2), mRNA [NM_000275]	28000126	chr15	28000067	-	oculocutaneous albinism II
A_23_P212830	2	FGFR3	Homo sapiens fibroblast growth factor receptor 3 (FGFR3), transcript variant 1, mRNA [NM_000142]	1809113	chr4	1809054	+	fibroblast growth factor receptor 3
A_33_P3338047	1	PNPLA7	Homo sapiens patatin-like phospholipase domain containing 7 (PNPLA7), transcript variant 1, mRNA [NM_001098537]	140437218	chr9	140437159	-	patatin-like phospholipase domain containing 7
A_33_P3417547	1			112631667	chr10	112631608	-
A_23_P424900	2	C1orf88	Homo sapiens chromosome 1 open reading frame 88 (C1orf88), mRNA [NM_181643]	111894722	chr1	111894663	+	chromosome 1 open reading frame 88
A_23_P157736	1	PPAPDC3	Homo sapiens phosphatidic acid phosphatase type 2 domain containing 3 (PPAPDC3), mRNA [NM_032728]	134184637	chr9	134184578	+	phosphatidic acid phosphatase type 2 domain containing 3
A_24_P667968	1	LOC26102	Homo sapiens hypothetical LOC26102 (LOC26102), non-coding RNA [NR_026964]	139217801	chr9	139217742	-	hypothetical LOC26102
A_32_P190151	1	FAM86D	Homo sapiens family with sequence similarity 86, member D (FAM86D), non-coding RNA [NR_024241]	75471879	chr3	75471820	-	family with sequence similarity 86, member D
A_33_P3367037	1			82078000	chr16	82077941	-
A_23_P81262	1	PCDHB4	Homo sapiens protocadherin beta 4 (PCDHB4), mRNA [NM_018938]	140504469	chr5	140504410	+	protocadherin beta 4
A_33_P3229467	1	STK17A	Homo sapiens serine/threonine kinase 17a (STK17A), mRNA [NM_004760]	43666953	chr7	43666894	+	serine/threonine kinase 17a
A_23_P58729	2	SLC34A1	Homo sapiens solute carrier family 34 (sodium phosphate), member 1 (SLC34A1), transcript variant 1, mRNA [NM_003052]	176825727	chr5	176825668	+	solute carrier family 34 (sodium phosphate), member 1
A_23_P145644	2	DDC	Homo sapiens dopa decarboxylase (aromatic L-amino acid decarboxylase) (DDC), transcript variant 2, mRNA [NM_000790]	50526229	chr7	50526170	-	dopa decarboxylase (aromatic L-amino acid decarboxylase)
A_33_P3503279	2	BOD1P	AGENCOURT_6565391 NIH_MGC_119 Homo sapiens cDNA clone IMAGE:5744262 5', mRNA sequence [BM559531]					biorientation of chromosomes in cell division 1 pseudogene
A_23_P389141	1	SLFNL1	Homo sapiens schlafen-like 1 (SLFNL1), mRNA [NM_144990]	41481404	chr1	41481345	-	schlafen-like 1
A_24_P41850	2	MASP1	Homo sapiens mannan-binding lectin serine peptidase 1 (C4/C2 activating component of Ra-reactive factor) (MASP1), transcript variant 3, mRNA [NM_001031849]					mannan-binding lectin serine peptidase 1 (C4/C2 activating component of Ra-reactive factor)
A_24_P929322	1	FLJ42393	Homo sapiens hypothetical LOC401105 (FLJ42393), non-coding RNA [NR_024413]	187898363	chr3	187898304	+	hypothetical LOC401105
A_33_P3319150	2			190943436	chr4	190943375	-
A_33_P3351259	2	LOC100130560	Homo sapiens cDNA FLJ45554 fis, clone BRTHA2038353. [AK127462]	90910803	chr15	90910744	+	hypothetical protein LOC100130560
A_33_P3484806	1	FLJ21408	Homo sapiens cDNA: FLJ21408 fis, clone COL03917 [AK025061]	27283289	chr16	27283230	+	hypothetical gene supported by AK025061
A_23_P52499	1	SLC18A2	Homo sapiens solute carrier family 18 (vesicular monoamine), member 2 (SLC18A2), mRNA [NM_003054]	119036737	chr10	119036678	+	solute carrier family 18 (vesicular monoamine), member 2
A_23_P67896	2	SCN3A	Homo sapiens sodium channel, voltage-gated, type III, alpha subunit (SCN3A), transcript variant 1, mRNA [NM_006922]	165946977	chr2	165946918	-	sodium channel, voltage-gated, type III, alpha subunit
A_33_P3243494	1			51069088	chr16	51069029	-
A_33_P3229918	1	PTCRA	Homo sapiens pre T-cell antigen receptor alpha (PTCRA), mRNA [NM_138296]	42893573	chr6	42893514	+	pre T-cell antigen receptor alpha
A_33_P3213337	1	C15orf53	Homo sapiens chromosome 15 open reading frame 53 (C15orf53), mRNA [NM_207444]	38992197	chr15	38992138	+	chromosome 15 open reading frame 53
A_23_P140760	2	GPR97	Homo sapiens G protein-coupled receptor 97 (GPR97), mRNA [NM_170776]					G protein-coupled receptor 97
A_33_P3389827	2	PROM2	Homo sapiens prominin 2 (PROM2), transcript variant 1, mRNA [NM_001165978]	95956061	chr2	95956002	+	prominin 2
A_33_P3312549	2	LOC100131154	PREDICTED: Homo sapiens similar to chondroitin sulfate proteoglycan 4 (LOC100131154), mRNA [XM_001715019]	26335550	chrY	26335491	-	similar to hCG1818167
A_33_P3406806	1		Putative keratin-associated protein 9-2-like 3 [Source:UniProtKB/Swiss-Prot;Acc:A8MXZ3] [ENST00000398470]	39346710	chr17	39346651	+
A_33_P3234859	2	UTRN	Homo sapiens utrophin (UTRN), mRNA [NM_007124]	144795894	chr6	144795835	+	utrophin
A_33_P3339531	2	CHADL	Homo sapiens chondroadherin-like (CHADL), mRNA [NM_138481]	41625598	chr22	41625539	-	chondroadherin-like
A_23_P133338	2	PCDH24	Homo sapiens protocadherin 24 (PCDH24), mRNA [NM_017675]	176017680	chr5	176017621	+	protocadherin 24
A_33_P3349424	1	LOC440925	Homo sapiens hypothetical LOC440925 (LOC440925), non-coding RNA [NR_027433]	171569008	chr2	171568949	-	hypothetical LOC440925
A_33_P3310548	2		AHPA9419 [Source:UniProtKB/TrEMBL;Acc:Q6UXP0] [ENST00000432803]	102737855	chr2	102737796	+
A_23_P126031	1	OR10J5	Homo sapiens olfactory receptor, family 10, subfamily J, member 5 (OR10J5), mRNA [NM_001004469]	159505557	chr1	159505498	-	olfactory receptor, family 10, subfamily J, member 5
A_23_P12746	1	MRC1L1	Homo sapiens mannose receptor, C type 1-like 1 (MRC1L1), mRNA [NM_001009567]	17952652	chr10	17952593	+	mannose receptor, C type 1-like 1
A_33_P3307223	1		Uncharacterized protein FLJ46347 [Source:UniProtKB/Swiss-Prot;Acc:Q6ZRH9] [ENST00000339648]	175200660	chr2	175200601	-
A_23_P147665	1	OLFML1	Homo sapiens olfactomedin-like 1 (OLFML1), mRNA [NM_198474]	7531875	chr11	7531816	+	olfactomedin-like 1
A_23_P89550	2	NLRP1	Homo sapiens NLR family, pyrin domain containing 1 (NLRP1), transcript variant 1, mRNA [NM_033004]	5418168	chr17	5418109	-	NLR family, pyrin domain containing 1
A_33_P3258472	1	SPTBN1	Homo sapiens spectrin, beta, non-erythrocytic 1 (SPTBN1), transcript variant 1, mRNA [NM_003128]	54898582	chr2	54898523	+	spectrin, beta, non-erythrocytic 1
A_33_P3235880	1	TBC1D28	Homo sapiens TBC1 domain family, member 28 (TBC1D28), mRNA [NM_001039397]	18538901	chr17	18538842	-	TBC1 domain family, member 28
A_24_P79070	2	GNG8	Homo sapiens guanine nucleotide binding protein (G protein), gamma 8 (GNG8), mRNA [NM_033258]	47137404	chr19	47137345	-	guanine nucleotide binding protein (G protein), gamma 8
A_33_P3249818	1	CEACAM18	Homo sapiens carcinoembryonic antigen-related cell adhesion molecule 18 (CEACAM18), mRNA [NM_001080405]	51986411	chr19	51986352	+	carcinoembryonic antigen-related cell adhesion molecule 18
A_23_P91283	2	CASS4	Homo sapiens Cas scaffolding protein family member 4 (CASS4), transcript variant 2, mRNA [NM_020356]	55028133	chr20	55028074	+	Cas scaffolding protein family member 4
A_33_P3244224	1	LOC100129048	Homo sapiens cDNA FLJ46195 fis, clone TESTI4006539. [AK128074]	7447714	chr1	7447655	-	hypothetical LOC100129048
A_33_P3334748	1	LOC100129200	PREDICTED: Homo sapiens hypothetical LOC100129200 (LOC100129200), mRNA [XM_001718542]	33353172	chr1	33353113	-	hypothetical LOC100129200
A_23_P67381	2	SULT2A1	Homo sapiens sulfotransferase family, cytosolic, 2A, dehydroepiandrosterone (DHEA)-preferring, member 1 (SULT2A1), mRNA [NM_003167]	48377982	chr19	48377923	-	sulfotransferase family, cytosolic, 2A, dehydroepiandrosterone (DHEA)-preferring, member 1
A_33_P3660204	1	LOC340073	Homo sapiens hypothetical protein LOC340073, mRNA (cDNA clone IMAGE:5296163) [BC045187]	134571984	chr5	134571925	-	hypothetical protein LOC340073
A_32_P60635	2	LOC643037	PREDICTED: Homo sapiens similar to hCG1730248 (LOC643037), mRNA [XM_926406]	94265146	chr11	94265087	+	similar to hCG1730248
A_23_P86801	2	RAPSN	Homo sapiens receptor-associated protein of the synapse (RAPSN), transcript variant 2, mRNA [NM_032645]	47464364	chr11	47464305	-	receptor-associated protein of the synapse
A_33_P3373165	1	DUX4	Homo sapiens double homeobox, 4 (DUX4), mRNA [NM_033178]	190943475	chr4	190943416	-	double homeobox, 4
A_23_P145718	1	AOAH	Homo sapiens acyloxyacyl hydrolase (neutrophil) (AOAH), mRNA [NM_001637]					acyloxyacyl hydrolase (neutrophil)
A_33_P3381458	1	LOC100128842	Homo sapiens hypothetical protein LOC100128842 (LOC100128842), non-coding RNA [NR_027361]	1194777	chr1	1194718	-	hypothetical protein LOC100128842
A_33_P3402635	2	C16orf3	Homo sapiens chromosome 16 open reading frame 3 (C16orf3), mRNA [NM_001214]	90095456	chr16	90095397	-	chromosome 16 open reading frame 3
A_33_P3304819	2			105258303	chr7	105258244	+
A_23_P150903	1	FAR2	Homo sapiens fatty acyl CoA reductase 2 (FAR2), mRNA [NM_018099]					fatty acyl CoA reductase 2
A_23_P250874	1	FKBP6	Homo sapiens FK506 binding protein 6, 36kDa (FKBP6), transcript variant 1, mRNA [NM_003602]	72772394	chr7	72772335	+	FK506 binding protein 6, 36kDa
A_23_P105465	1	CMKLR1	Homo sapiens chemokine-like receptor 1 (CMKLR1), transcript variant 2, mRNA [NM_004072]	108685577	chr12	108685518	-	chemokine-like receptor 1
A_33_P3285540	1	CLDN5	Homo sapiens claudin 5 (CLDN5), transcript variant 1, mRNA [NM_001130861]	19510887	chr22	19510828	-	claudin 5
A_33_P3259560	1			90121712	chr7	90121653	+
A_33_P3289416	1	ZNF785	Homo sapiens zinc finger protein 785 (ZNF785), mRNA [NM_152458]	30592854	chr16	30592795	-	zinc finger protein 785
A_23_P256470	1	NPY	Homo sapiens neuropeptide Y (NPY), mRNA [NM_000905]	24331343	chr7	24331284	+	neuropeptide Y
A_33_P3315634	2	NKX1-1	PREDICTED: Homo sapiens NK1 homeobox 1 (NKX1-1), mRNA [XM_937659]	1394444	chr4	1394385	-	NK1 homeobox 1
A_23_P77980	2	SLC4A1	Homo sapiens solute carrier family 4, anion exchanger, member 1 (erythrocyte membrane protein band 3, Diego blood group) (SLC4A1), mRNA [NM_000342]					solute carrier family 4, anion exchanger, member 1 (erythrocyte membrane protein band 3, Diego blood group)
A_24_P34611	2	SIX3	Homo sapiens SIX homeobox 3 (SIX3), mRNA [NM_005413]	45169724	chr2	45169665	+	SIX homeobox 3
A_33_P3492750	2	MGC27382	Homo sapiens cDNA FLJ34438 fis, clone HLUNG2001144 [AK091757]	78758955	chr1	78758896	+	hypothetical MGC27382
A_23_P500998	1	HOXA9	Homo sapiens homeobox A9 (HOXA9), mRNA [NM_152739]	27202647	chr7	27202588	-	homeobox A9
A_23_P125204	1	OR10G8	Homo sapiens olfactory receptor, family 10, subfamily G, member 8 (OR10G8), mRNA [NM_001004464]	123901174	chr11	123901115	+	olfactory receptor, family 10, subfamily G, member 8
A_24_P363583	2	AGFG2	Homo sapiens ArfGAP with FG repeats 2 (AGFG2), mRNA [NM_006076]	100165077	chr7	100165018	+	ArfGAP with FG repeats 2
A_33_P3223958	2	NAT8B	Homo sapiens N-acetyltransferase 8B (GCN5-related, putative, gene/pseudogene) (NAT8B), mRNA [NM_016347]	73927999	chr2	73927940	-	N-acetyltransferase 8B (GCN5-related, putative, gene/pseudogene)
A_33_P3260511	1	LOC729061	PREDICTED: Homo sapiens similar to capicua-like protein/double homeodomain 4 fusion protein (LOC729061), miscRNA [XR_038092]	63229747	chr7	63229688	-	similar to capicua-like protein/double homeodomain 4 fusion protein
A_23_P8269	1	TAAR8	Homo sapiens trace amine associated receptor 8 (TAAR8), mRNA [NM_053278]	132874204	chr6	132874145	+	trace amine associated receptor 8
A_24_P195669	2			73589098	chr17	73589039	+
A_33_P3347291	2	INMT	Homo sapiens indolethylamine N-methyltransferase (INMT), mRNA [NM_006774]	30797217	chr7	30797158	+	indolethylamine N-methyltransferase
A_33_P3224345	1		GB	31130064	chr15	31130005	+
A_33_P3327842	1	ZNF436	Homo sapiens zinc finger protein 436 (ZNF436), transcript variant 1, mRNA [NM_001077195]	23688521	chr1	23688462	-	zinc finger protein 436
A_33_P3351811	2		DNA-directed RNA polymerase II subunit RPB4 (RNA polymerase II subunit B4)(DNA-directed RNA polymerase II subunit D)(DNA-directed RNA polymerase II 16 kDa polypeptide) [Source:UniProtKB/Swiss-Prot;Acc:O15514] [ENST00000409698]	128615405	chr2	128615346	-
A_23_P78037	1	CCL7	Homo sapiens chemokine (C-C motif) ligand 7 (CCL7), mRNA [NM_006273]	32598859	chr17	32598800	+	chemokine (C-C motif) ligand 7
A_23_P173	1	CASQ1	Homo sapiens calsequestrin 1 (fast-twitch, skeletal muscle) (CASQ1), nuclear gene encoding mitochondrial protein, mRNA [NM_001231]	160171480	chr1	160171421	+	calsequestrin 1 (fast-twitch, skeletal muscle)
A_23_P316085	1			36939724	chr13	36939665	+
A_23_P93704	2	C7orf61	Homo sapiens chromosome 7 open reading frame 61 (C7orf61), mRNA [NM_001004323]					chromosome 7 open reading frame 61
A_33_P3298750	2		Homo sapiens cDNA clone IMAGE:3463076. [BC012881]	47319596	chr20	47319537	+
A_33_P3384958	2	LPPR4	Homo sapiens lipid phosphate phosphatase-related protein type 4 (LPPR4), transcript variant 1, mRNA [NM_014839]	99771691	chr1	99771632	+	lipid phosphate phosphatase-related protein type 4
A_33_P3284036	2	LOC728816	PREDICTED: Homo sapiens hypothetical LOC728816 (LOC728816), mRNA [XM_001715417]	37898697	chr21	37898638	-	hypothetical LOC728816
A_24_P103469	2	LST1	Homo sapiens leukocyte specific transcript 1 (LST1), transcript variant 1, mRNA [NM_007161]	31556432	chr6	31556373	+	leukocyte specific transcript 1
A_33_P3275846	2	CACNA1A	Homo sapiens calcium channel, voltage-dependent, P/Q type, alpha 1A subunit (CACNA1A), transcript variant 4, mRNA [NM_001127222]	13317339	chr19	13317280	-	calcium channel, voltage-dependent, P/Q type, alpha 1A subunit
A_24_P118884	2	LOC100289079	Putative uncharacterized protein ENSP00000383585 Fragment [Source:UniProtKB/TrEMBL;Acc:A8MYV5] [ENST00000400774]	78041	chr1_gl000191_random	77982	-	similar to ribosomal protein L36
A_32_P115050	1	LOC646576	PREDICTED: Homo sapiens hypothetical LOC646576 (LOC646576), miscRNA [XR_041422]	145564837	chr4	145564778	-	hypothetical LOC646576
A_23_P393015	1	MYL10	Homo sapiens myosin, light chain 10, regulatory (MYL10), mRNA [NM_138403]	101256776	chr7	101256717	-	myosin, light chain 10, regulatory
A_24_P367242	1	KRTAP19-1	Homo sapiens keratin associated protein 19-1 (KRTAP19-1), mRNA [NM_181607]	31852472	chr21	31852413	-	keratin associated protein 19-1
A_33_P3412658	1	LOC100289509	PREDICTED: Homo sapiens hypothetical protein LOC100289509 (LOC100289509), mRNA [XM_002343030]	103588646	chr10	103588587	+	hypothetical protein LOC100289509
A_33_P3351920	2	LOC649941	PREDICTED: Homo sapiens similar to double homeobox, 4 (LOC649941), miscRNA [XR_079479]					similar to double homeobox 4c
A_24_P316234	1	LOC643475	Homo sapiens mRNA for FLJ00409 protein [AK090485]	22843154	chr10	22843095	-	FLJ00409 protein
A_23_P133739	1	HUS1B	Homo sapiens HUS1 checkpoint homolog b (S. pombe) (HUS1B), mRNA [NM_148959]	656192	chr6	656133	-	HUS1 checkpoint homolog b (S. pombe)
A_33_P3275741	2		Ficolin-3 Precursor (Collagen/fibrinogen domain-containing protein 3)(Collagen/fibrinogen domain-containing lectin 3 p35)(Hakata antigen) [Source:UniProtKB/Swiss-Prot;Acc:O75636] [ENST00000498393]	27697023	chr1	27696964	-
A_33_P3261640	1	LOC100134365	PREDICTED: Homo sapiens similar to ankyrin repeat domain 36 (LOC100134365), mRNA [XM_001715832]	98201033	chr2	98200974	-	hypothetical protein LOC100134365
A_33_P3350858	1			33534864	chr15	33534805	-
A_23_P64980	2	SLC6A13	Homo sapiens solute carrier family 6 (neurotransmitter transporter, GABA), member 13 (SLC6A13), mRNA [NM_016615]	330018	chr12	329959	-	solute carrier family 6 (neurotransmitter transporter, GABA), member 13
A_33_P3353345	1	SULT4A1	Homo sapiens sulfotransferase family 4A, member 1 (SULT4A1), mRNA [NM_014351]	44220448	chr22	44220389	-	sulfotransferase family 4A, member 1
A_33_P3300346	2	DCUN1D2	Homo sapiens DCN1, defective in cullin neddylation 1, domain containing 2 (S. cerevisiae) (DCUN1D2), mRNA [NM_001014283]	114128499	chr13	114128440	-	DCN1, defective in cullin neddylation 1, domain containing 2 (S. cerevisiae)
A_33_P3298955	1	LOC730109	PREDICTED: Homo sapiens similar to hCG1811563 (LOC730109), mRNA [XM_001132198]	159755843	chr3	159755784	+	similar to hCG1811563
A_33_P3679936	1	LOC283483	Homo sapiens cDNA FLJ25672 fis, clone TST03873 [AK098538]	107283443	chr13	107283384	+	hypothetical protein LOC283483
A_23_P163567	1	SMPD3	Homo sapiens sphingomyelin phosphodiesterase 3, neutral membrane (neutral sphingomyelinase II) (SMPD3), mRNA [NM_018667]	68392309	chr16	68392250	-	sphingomyelin phosphodiesterase 3, neutral membrane (neutral sphingomyelinase II)
A_33_P3397840	1	WIPF3	Homo sapiens WAS/WASL interacting protein family, member 3 (WIPF3), mRNA [NM_001080529]	29943992	chr7	29943933	+	WAS/WASL interacting protein family, member 3
A_33_P3303474	2	CYP4A11	Homo sapiens cytochrome P450, family 4, subfamily A, polypeptide 11 (CYP4A11), mRNA [NM_000778]	47394921	chr1	47394862	-	cytochrome P450, family 4, subfamily A, polypeptide 11
A_23_P46936	2	EGR2	Homo sapiens early growth response 2 (EGR2), transcript variant 1, mRNA [NM_000399]	64571909	chr10	64571850	-	early growth response 2
A_33_P3407863	2			151073089	chrX	151073030	-
A_33_P3240244	1	C2CD4D	Homo sapiens C2 calcium-dependent domain containing 4D (C2CD4D), mRNA [NM_001136003]	151810645	chr1	151810586	-	C2 calcium-dependent domain containing 4D
A_24_P291658	2	ADH1A	Homo sapiens alcohol dehydrogenase 1A (class I), alpha polypeptide (ADH1A), mRNA [NM_000667]	100200647	chr4	100200588	-	alcohol dehydrogenase 1A (class I), alpha polypeptide
A_33_P3236846	1	GPR17	Homo sapiens G protein-coupled receptor 17 (GPR17), transcript variant 1, mRNA [NM_001161415]	128409259	chr2	128409200	+	G protein-coupled receptor 17
A_33_P3307475	1	LOC100133817	PREDICTED: Homo sapiens hypothetical LOC100133817 (LOC100133817), mRNA [XM_001718034]	172242	chr17	172183	+	hypothetical protein LOC100133817
A_33_P3241756	1		Inhibitor of nuclear factor kappa-B kinase subunit beta (I-kappa-B-kinase beta)(IkBKB)(IKK-beta)(IKK-B)(EC 2.7.11.10)(I-kappa-B kinase 2)(IKK2)(Nuclear factor NF-kappa-B inhibitor kinase beta)(NFKBIKB) [Source:UniProtKB/Swiss-Prot;Acc:O14920] [ENST00000379708]	42176981	chr8	42176922	+
A_24_P67534	1	LOC644538	Homo sapiens hypothetical protein LOC644538 (LOC644538), mRNA [NM_001163438]	134125403	chrX	134125344	+	hypothetical protein LOC644538
A_33_P3333800	1	NOXO1	Homo sapiens NADPH oxidase organizer 1 (NOXO1), transcript variant c, mRNA [NM_172168]	2029100	chr16	2029041	-	NADPH oxidase organizer 1
A_24_P352388	2	MUPCDH	Homo sapiens mucin-like protocadherin (MUPCDH), transcript variant 3, mRNA [NM_031264]	619570	chr11	619511	-	mucin-like protocadherin
A_23_P99386	2	TNFSF11	Homo sapiens tumor necrosis factor (ligand) superfamily, member 11 (TNFSF11), transcript variant 1, mRNA [NM_003701]	43181446	chr13	43181387	+	tumor necrosis factor (ligand) superfamily, member 11
A_24_P299355	1	GRAPL	Homo sapiens GRB2-related adaptor protein-like (GRAPL), mRNA [NM_001129778]	19123075	chr17	19123016	-	GRB2-related adaptor protein-like
A_24_P282383	1	MYH7	Homo sapiens myosin, heavy chain 7, cardiac muscle, beta (MYH7), mRNA [NM_000257]					myosin, heavy chain 7, cardiac muscle, beta
A_33_P3401753	1	FFAR3	Homo sapiens free fatty acid receptor 3 (FFAR3), mRNA [NM_005304]	35863298	chr19	35863239	+	free fatty acid receptor 3
A_33_P3397066	2		CR736467 Homo sapiens library (Ebert L) Homo sapiens cDNA clone IMAGp971B0372 ; IMAGE:1688733 5', mRNA sequence [CR736467]	103443606	chr13	103443547	+
A_33_P3230414	1	ZNF774	Homo sapiens zinc finger protein 774 (ZNF774), mRNA [NM_001004309]	90904714	chr15	90904655	+	zinc finger protein 774
A_33_P3399988	1	HCP5P10	Homo sapiens HLA complex P5 pseudogene 10, mRNA (cDNA clone IMAGE:5582570) [BC035828]	29840134	chr6	29840075	-	HLA complex P5 pseudogene 10
A_33_P3260445	1		Dynein light chain Tctex-type 1 (T-complex testis-specific protein 1 homolog)(Protein CW-1) [Source:UniProtKB/Swiss-Prot;Acc:P63172] [ENST00000367088]	159058312	chr6	159058253	-
A_33_P3264188	1	OR2D3	Homo sapiens olfactory receptor, family 2, subfamily D, member 3 (OR2D3), mRNA [NM_001004684]	6943219	chr11	6943160	+	olfactory receptor, family 2, subfamily D, member 3
A_24_P204238	2	tcag7.1239	PREDICTED: Homo sapiens similar to Huntingtin interacting protein K (LOC643438), miscRNA [XR_015268]	148334599	chr7	148334540	+	similar to Huntingtin interacting protein K
A_23_P62741	1	ELTD1	Homo sapiens EGF, latrophilin and seven transmembrane domain containing 1 (ELTD1), mRNA [NM_022159]					EGF, latrophilin and seven transmembrane domain containing 1
A_33_P3365506	1			34671018	chr4	34670959	+
A_23_P54488	1	ACSBG1	Homo sapiens acyl-CoA synthetase bubblegum family member 1 (ACSBG1), mRNA [NM_015162]					acyl-CoA synthetase bubblegum family member 1
A_24_P41408	1		cDNA FLJ38166 fis, clone DFNES2005527 [Source:UniProtKB/TrEMBL;Acc:Q8N997] [ENST00000402221]	1888593	chr7	1888534	+
A_23_P352717	1	TMEM31	Homo sapiens transmembrane protein 31 (TMEM31), mRNA [NM_182541]	102968724	chrX	102968665	+	transmembrane protein 31
A_23_P307844	2	PHYHD1	Homo sapiens phytanoyl-CoA dioxygenase domain containing 1 (PHYHD1), transcript variant 2, mRNA [NM_174933]					phytanoyl-CoA dioxygenase domain containing 1
A_32_P155666	2	ECEL1	Homo sapiens endothelin converting enzyme-like 1 (ECEL1), mRNA [NM_004826]					endothelin converting enzyme-like 1
A_33_P3372288	2		Zinc finger protein 81 (HFZ20) [Source:UniProtKB/Swiss-Prot;Acc:P51508] [ENST00000334937]	47747605	chrX	47747546	+
A_33_P3503029	1	TNFSF11	Homo sapiens tumor necrosis factor (ligand) superfamily, member 11 (TNFSF11), transcript variant 2, mRNA [NM_033012]	43181073	chr13	43181014	+	tumor necrosis factor (ligand) superfamily, member 11
A_24_P933011	2	TMEM200C	Homo sapiens transmembrane protein 200C (TMEM200C), mRNA [NM_001080209]	5891958	chr18	5891899	-	transmembrane protein 200C
A_33_P3375348	1			48912525	chrX	48912466	-
A_23_P85800	2	CD52	Homo sapiens CD52 molecule (CD52), mRNA [NM_001803]	26646944	chr1	26646885	+	CD52 molecule
A_32_P175934	1	CD48	Homo sapiens CD48 molecule (CD48), mRNA [NM_001778]	160654741	chr1	160654682	-	CD48 molecule
A_24_P170234	1	RNF148	Homo sapiens ring finger protein 148 (RNF148), mRNA [NM_198085]	122342035	chr7	122341976	-	ring finger protein 148
A_23_P25475	2	SOAT2	Homo sapiens sterol O-acyltransferase 2 (SOAT2), mRNA [NM_003578]	53518211	chr12	53518152	+	sterol O-acyltransferase 2
A_23_P37167	1	MYH6	Homo sapiens myosin, heavy chain 6, cardiac muscle, alpha (MYH6), mRNA [NM_002471]	23854238	chr14	23854179	-	myosin, heavy chain 6, cardiac muscle, alpha
A_33_P3293675	2	SLC12A7	Homo sapiens solute carrier family 12 (potassium/chloride transporters), member 7 (SLC12A7), mRNA [NM_006598]	1087078	chr5	1087019	-	solute carrier family 12 (potassium/chloride transporters), member 7
A_23_P347029	2	TAS2R50	Homo sapiens taste receptor, type 2, member 50 (TAS2R50), mRNA [NM_176890]	11138946	chr12	11138887	-	taste receptor, type 2, member 50
A_32_P116857	2	PDE11A	Homo sapiens phosphodiesterase 11A (PDE11A), transcript variant 4, mRNA [NM_016953]	178489104	chr2	178489045	-	phosphodiesterase 11A
A_33_P3401452	1	CHD6	Homo sapiens chromodomain helicase DNA binding protein 6 (CHD6), mRNA [NM_032221]	40068700	chr20	40068641	-	chromodomain helicase DNA binding protein 6
A_33_P3352887	2	LOC388692	Homo sapiens hypothetical LOC388692 (LOC388692), non-coding RNA [NR_027002]	149291625	chr1	149291566	+	hypothetical LOC388692
A_33_P3280700	1	GPR157	Homo sapiens G protein-coupled receptor 157 (GPR157), mRNA [NM_024980]	9164535	chr1	9164476	-	G protein-coupled receptor 157
A_33_P3265260	1			106219304	chr14	106219245	-
A_23_P97402	1	CAMK1G	Homo sapiens calcium/calmodulin-dependent protein kinase IG (CAMK1G), mRNA [NM_020439]	209787164	chr1	209787105	+	calcium/calmodulin-dependent protein kinase IG
A_33_P3293869	2		Nucleolysin TIAR (TIA-1-related protein) [Source:UniProtKB/Swiss-Prot;Acc:Q01085] [ENST00000369086]	121341304	chr10	121341245	-
A_33_P3780505	2	MT1DP	Homo sapiens metallothionein 1D (pseudogene) (MT1DP), transcript variant 1, non-coding RNA [NR_003658]	56678849	chr16	56678790	+	metallothionein 1D (pseudogene)
A_33_P3225512	2	OAS2	Homo sapiens 2'-5'-oligoadenylate synthetase 2, 69/71kDa (OAS2), transcript variant 2, mRNA [NM_002535]	113448488	chr12	113448429	+	2'-5'-oligoadenylate synthetase 2, 69/71kDa
A_24_P202319	1	ATP2A3	Homo sapiens ATPase, Ca++ transporting, ubiquitous (ATP2A3), transcript variant 7, mRNA [NM_174958]					ATPase, Ca++ transporting, ubiquitous
A_33_P3259373	1	PAR1	Homo sapiens Prader-Willi/Angelman region-1 (PAR1), non-coding RNA [NR_022009]	25383122	chr15	25383063	+	Prader-Willi/Angelman region-1
A_33_P3378318	1	LOC100128934	PREDICTED: Homo sapiens similar to FXYD domain-containing ion transport regulator 6 (LOC100128934), mRNA [XM_001714593]	43050964	chr10	43050905	+	similar to FXYD domain-containing ion transport regulator 6
A_23_P337658	2	ALPI	Homo sapiens alkaline phosphatase, intestinal (ALPI), mRNA [NM_001631]	233323992	chr2	233323933	+	alkaline phosphatase, intestinal
A_33_P3291619	1	LOC399715	cDNA FLJ46311 fis, clone TESTI4040197 [Source:UniProtKB/TrEMBL;Acc:Q6ZRJ4] [ENST00000399868]	6377906	chr10	6377847	+	FLJ46311 protein
A_33_P3289777	2	LOC728417	PREDICTED: Homo sapiens hypothetical LOC728417 (LOC728417), mRNA [XM_001130184]	56443806	chr7	56443747	-	hypothetical LOC728417
A_23_P149121	1	DIRAS3	Homo sapiens DIRAS family, GTP-binding RAS-like 3 (DIRAS3), mRNA [NM_004675]	68512182	chr1	68512123	-	DIRAS family, GTP-binding RAS-like 3
A_24_P340941	1	LOC100131149	PREDICTED: Homo sapiens similar to hormone-regulated proliferation-associated 20 kDa protein (LOC100131149), miscRNA [XR_039477]	93474295	chr7	93474236	+	similar to HSPC125
A_33_P3238484	1	DIP2C	Homo sapiens DIP2 disco-interacting protein 2 homolog C (Drosophila) (DIP2C), mRNA [NM_014974]	412275	chr10	412216	-	DIP2 disco-interacting protein 2 homolog C (Drosophila)
A_33_P3345001	1			74213470	chr2	74213411	+
A_24_P161764	1		Putative uncharacterized protein ENSP00000375004 [Source:UniProtKB/TrEMBL;Acc:A6NMP9] [ENST00000390595]	106471482	chr14	106471423	-
A_24_P284805	1	INPP5J	Homo sapiens inositol polyphosphate-5-phosphatase J (INPP5J), mRNA [NM_001002837]	31529680	chr22	31529621	+	inositol polyphosphate-5-phosphatase J
A_23_P155596	2	FMO3	Homo sapiens flavin containing monooxygenase 3 (FMO3), transcript variant 2, mRNA [NM_001002294]	171086547	chr1	171086488	+	flavin containing monooxygenase 3
A_24_P142305	1	HBA2	Homo sapiens hemoglobin, alpha 2 (HBA2), mRNA [NM_000517]	222948	chr16	222889	+	hemoglobin, alpha 2
A_32_P134968	1	SPTB	Homo sapiens spectrin, beta, erythrocytic (SPTB), transcript variant 1, mRNA [NM_001024858]	65213074	chr14	65213015	-	spectrin, beta, erythrocytic
A_33_P3393931	2			54703680	chr1	54703621	+
A_24_P82749	1	CD37	Homo sapiens CD37 molecule (CD37), transcript variant 1, mRNA [NM_001774]	49843567	chr19	49843508	+	CD37 molecule
A_23_P125082	2	IRF2	Homo sapiens interferon regulatory factor 2 (IRF2), mRNA [NM_002199]	185309800	chr4	185309742	-	interferon regulatory factor 2
A_24_P315638	2	MRGPRE	Homo sapiens MAS-related GPR, member E (MRGPRE), mRNA [NM_001039165]	3249338	chr11	3249279	-	MAS-related GPR, member E
A_23_P353014	2	CACNA2D4	Homo sapiens calcium channel, voltage-dependent, alpha 2/delta subunit 4 (CACNA2D4), mRNA [NM_172364]	1902076	chr12	1902017	-	calcium channel, voltage-dependent, alpha 2/delta subunit 4
A_33_P3271651	2	HLA-DPB1	Homo sapiens major histocompatibility complex, class II, DP beta 1 (HLA-DPB1), mRNA [NM_002121]	33052843	chr6	33052784	+	major histocompatibility complex, class II, DP beta 1
A_33_P3387016	2			56084282	chr18	56084223	-
A_23_P85903	2	TLR5	Homo sapiens toll-like receptor 5 (TLR5), mRNA [NM_003268]	223284126	chr1	223284067	-	toll-like receptor 5
A_24_P66838	2			206905453	chr2	206905394	+
A_24_P167654	1	SLC8A3	Homo sapiens solute carrier family 8 (sodium/calcium exchanger), member 3 (SLC8A3), transcript variant c, mRNA [NM_183002]	70511189	chr14	70511130	-	solute carrier family 8 (sodium/calcium exchanger), member 3
A_33_P3416097	1	F13A1	Homo sapiens coagulation factor XIII, A1 polypeptide (F13A1), mRNA [NM_000129]	6222326	chr6	6222267	-	coagulation factor XIII, A1 polypeptide
A_33_P3298810	1	FFAR3	Homo sapiens free fatty acid receptor 3 (FFAR3), mRNA [NM_005304]	35851359	chr19	35851300	+	free fatty acid receptor 3
A_33_P3414594	2	NR1I3	Homo sapiens nuclear receptor subfamily 1, group I, member 3 (NR1I3), transcript variant 8, mRNA [NM_001077474]	161203068	chr1	161203009	-	nuclear receptor subfamily 1, group I, member 3
A_24_P240259	1	LRRC31	Homo sapiens leucine rich repeat containing 31 (LRRC31), mRNA [NM_024727]	169557906	chr3	169557847	-	leucine rich repeat containing 31
A_33_P3232980	2	MARK4	Homo sapiens MAP/microtubule affinity-regulating kinase 4 (MARK4), mRNA [NM_031417]	45808541	chr19	45808482	+	MAP/microtubule affinity-regulating kinase 4
A_33_P3213235	2	CLEC4G	Homo sapiens C-type lectin domain family 4, member G (CLEC4G), mRNA [NM_198492]	7794164	chr19	7794105	-	C-type lectin domain family 4, member G
A_24_P151	1	KCNAB2	Homo sapiens potassium voltage-gated channel, shaker-related subfamily, beta member 2 (KCNAB2), transcript variant 1, mRNA [NM_003636]	6158623	chr1	6158564	+	potassium voltage-gated channel, shaker-related subfamily, beta member 2
A_33_P3227443	2	C16orf54	Homo sapiens chromosome 16 open reading frame 54 (C16orf54), mRNA [NM_175900]	29753866	chr16	29753807	-	chromosome 16 open reading frame 54
A_24_P213950	2	HEPACAM	Homo sapiens hepatocyte cell adhesion molecule (HEPACAM), mRNA [NM_152722]	124789495	chr11	124789436	-	hepatocyte cell adhesion molecule
A_23_P162547	1	MYL2	Homo sapiens myosin, light chain 2, regulatory, cardiac, slow (MYL2), mRNA [NM_000432]	111352053	chr12	111351994	-	myosin, light chain 2, regulatory, cardiac, slow
A_23_P156218	1	GZMK	Homo sapiens granzyme K (granzyme 3; tryptase II) (GZMK), mRNA [NM_002104]	54329707	chr5	54329648	+	granzyme K (granzyme 3; tryptase II)
A_23_P421379	2	IGF2	Homo sapiens insulin-like growth factor 2 (somatomedin A) (IGF2), transcript variant 1, mRNA [NM_000612]					insulin-like growth factor 2 (somatomedin A)
A_23_P148879	1	ATP1A2	Homo sapiens ATPase, Na+/K+ transporting, alpha 2 (+) polypeptide (ATP1A2), mRNA [NM_000702]	160113334	chr1	160113275	+	ATPase, Na+/K+ transporting, alpha 2 (+) polypeptide
A_33_P3355708	1	C14orf180	Homo sapiens chromosome 14 open reading frame 180 (C14orf180), mRNA [NM_001008404]	105055953	chr14	105055894	+	chromosome 14 open reading frame 180
A_33_P3411279	2	CYP21A2	Homo sapiens cytochrome P450, family 21, subfamily A, polypeptide 2 (CYP21A2), transcript variant 2, mRNA [NM_001128590]	31973666	chr6	31973607	+	cytochrome P450, family 21, subfamily A, polypeptide 2
A_23_P161368	1	CYP2C8	Homo sapiens cytochrome P450, family 2, subfamily C, polypeptide 8 (CYP2C8), mRNA [NM_000770]	96805673	chr10	96805614	-	cytochrome P450, family 2, subfamily C, polypeptide 8
A_23_P112187	2	FIBCD1	Homo sapiens fibrinogen C domain containing 1 (FIBCD1), transcript variant 1, mRNA [NM_032843]	133778556	chr9	133778497	-	fibrinogen C domain containing 1
A_33_P3325404	1	CRIP3	Homo sapiens cysteine-rich protein 3 (CRIP3), mRNA [NM_206922]	43274040	chr6	43273981	-	cysteine-rich protein 3
A_33_P3370163	2		WUGSC:H_DJ1086D14.1 protein Fragment [Source:UniProtKB/TrEMBL;Acc:O60374] [ENST00000220188]	31093354	chr15	31093295	+
A_23_P142345	1	PRTN3	Homo sapiens proteinase 3 (PRTN3), mRNA [NM_002777]	847886	chr19	847827	+	proteinase 3
A_32_P49867	2	LOC645277	PREDICTED: Homo sapiens Uncharacterized protein LOC645277 (LOC645277), mRNA [XM_928321]	133179847	chr12	133179788	-	Uncharacterized protein LOC645277
A_23_P103465	2	PLA2G5	Homo sapiens phospholipase A2, group V (PLA2G5), mRNA [NM_000929]	20417482	chr1	20417423	+	phospholipase A2, group V
A_23_P119042	2	NKG7	Homo sapiens natural killer cell group 7 sequence (NKG7), mRNA [NM_005601]	51875005	chr19	51874946	-	natural killer cell group 7 sequence
A_33_P3228190	1	KCNAB2	Homo sapiens potassium voltage-gated channel, shaker-related subfamily, beta member 2 (KCNAB2), transcript variant 1, mRNA [NM_003636]	6142333	chr1	6142274	+	potassium voltage-gated channel, shaker-related subfamily, beta member 2
A_23_P387031	2	COL23A1	Homo sapiens collagen, type XXIII, alpha 1 (COL23A1), mRNA [NM_173465]	177664864	chr5	177664805	-	collagen, type XXIII, alpha 1
A_33_P3229577	2	LOC100129035	PREDICTED: Homo sapiens hypothetical LOC100129035 (LOC100129035), mRNA [XM_001715726]	131580797	chr9	131580738	-	hypothetical LOC100129035
A_33_P3306624	1	HCRT	Homo sapiens hypocretin (orexin) neuropeptide precursor (HCRT), mRNA [NM_001524]	40337465	chr17	40337406	-	hypocretin (orexin) neuropeptide precursor
A_23_P42189	2	SLC17A1	Homo sapiens solute carrier family 17 (sodium phosphate), member 1 (SLC17A1), mRNA [NM_005074]					solute carrier family 17 (sodium phosphate), member 1
A_33_P3368771	1	C3orf47	Homo sapiens chromosome 3 open reading frame 47 (C3orf47), non-coding RNA [NR_026991]	129036870	chr3	129036811	+	chromosome 3 open reading frame 47
A_23_P127824	1	TNNT3	Homo sapiens troponin T type 3 (skeletal, fast) (TNNT3), transcript variant 3, mRNA [NM_001042780]	1956119	chr11	1956060	+	troponin T type 3 (skeletal, fast)
A_23_P47616	2	FOLH1	Homo sapiens folate hydrolase (prostate-specific membrane antigen) 1 (FOLH1), transcript variant 1, mRNA [NM_004476]	49168419	chr11	49168360	-	folate hydrolase (prostate-specific membrane antigen) 1
A_24_P187799	2	C7orf58	Homo sapiens chromosome 7 open reading frame 58 (C7orf58), transcript variant 1, mRNA [NM_024913]	120768526	chr7	120768467	+	chromosome 7 open reading frame 58
A_24_P252945	1	CXCR5	Homo sapiens chemokine (C-X-C motif) receptor 5 (CXCR5), transcript variant 2, mRNA [NM_032966]	118766915	chr11	118766856	+	chemokine (C-X-C motif) receptor 5
A_33_P3226546	1			48634229	chrX	48634170	-
A_33_P3295077	2			177671821	chr2	177671762	-
A_24_P307808	2	KCTD16	Homo sapiens potassium channel tetramerisation domain containing 16 (KCTD16), mRNA [NM_020768]	143856708	chr5	143856649	+	potassium channel tetramerisation domain containing 16
A_33_P3314978	2	LOC100130522	Homo sapiens hypothetical LOC100130522 (LOC100130522), transcript variant 3, non-coding RNA [NR_028340]	77936222	chr18	77936163	+	hypothetical LOC100130522
A_23_P218190	2	CAPN3	Homo sapiens calpain 3, (p94) (CAPN3), transcript variant 1, mRNA [NM_000070]	42704045	chr15	42703986	+	calpain 3, (p94)
A_33_P3360271	2	EVX2	Homo sapiens even-skipped homeobox 2 (EVX2), mRNA [NM_001080458]	176944894	chr2	176944835	-	even-skipped homeobox 2
A_23_P22660	2	CYSLTR1	Homo sapiens cysteinyl leukotriene receptor 1 (CYSLTR1), mRNA [NM_006639]	77528764	chrX	77528705	-	cysteinyl leukotriene receptor 1
A_33_P3387781	2	OR2L1P	Homo sapiens olfactory receptor, family 2, subfamily L, member 1 pseudogene (OR2L1P), non-coding RNA [NR_002145]	248154256	chr1	248154197	+	olfactory receptor, family 2, subfamily L, member 1 pseudogene
A_33_P3391418	1	TMEM40	Homo sapiens transmembrane protein 40 (TMEM40), mRNA [NM_018306]	12790258	chr3	12790199	-	transmembrane protein 40
A_33_P3298775	1	PRSSL1	Homo sapiens protease, serine-like 1 (PRSSL1), mRNA [NM_214710]	685607	chr19	685548	-	protease, serine-like 1
A_33_P3419632	2		Beta-galactosidase-1-like protein 3 (EC 3.2.1.-) [Source:UniProtKB/Swiss-Prot;Acc:Q8NCI6] [ENST00000389887]	134175201	chr11	134175142	+
A_33_P3353630	1			272537	chr5	272478	-
A_33_P3306818	1		cDNA FLJ34460 fis, clone HLUNG2002942 [Source:UniProtKB/TrEMBL;Acc:Q8NAZ9] [ENST00000314552]	1193894	chr4	1193835	-
A_24_P202558	1	SIPA1L3	Homo sapiens signal-induced proliferation-associated 1 like 3 (SIPA1L3), mRNA [NM_015073]	38698828	chr19	38698769	+	signal-induced proliferation-associated 1 like 3
A_23_P78248	1	KRT23	Homo sapiens keratin 23 (histone deacetylase inducible) (KRT23), mRNA [NM_015515]	39079021	chr17	39078962	-	keratin 23 (histone deacetylase inducible)
A_33_P3647427	1	ZNF29	Human Kox26 mRNA for zinc finger protein, partial [X52357]	15578894	chr17	15578835	+	zinc finger protein 29 pseudogene
A_23_P214681	2	PPARD	Homo sapiens peroxisome proliferator-activated receptor delta (PPARD), transcript variant 1, mRNA [NM_006238]	35391902	chr6	35391843	+	peroxisome proliferator-activated receptor delta
A_33_P3381796	2	tcag7.1023	PREDICTED: Homo sapiens hypothetical LOC393078 (LOC393078), miscRNA [XR_078383]	157233772	chr7	157233713	-	hypothetical LOC393078
A_33_P3301871	2	GPT	Homo sapiens glutamic-pyruvate transaminase (alanine aminotransferase) (GPT), mRNA [NM_005309]	145731695	chr8	145731636	+	glutamic-pyruvate transaminase (alanine aminotransferase)
A_33_P3259443	1		Putative uncharacterized protein ENSP00000340488 Fragment [Source:UniProtKB/TrEMBL;Acc:A6NL95] [ENST00000338857]	76079321	chr15	76079262	+
A_23_P145569	2	SLC22A1	Homo sapiens solute carrier family 22 (organic cation transporter), member 1 (SLC22A1), transcript variant 2, mRNA [NM_153187]					solute carrier family 22 (organic cation transporter), member 1
A_32_P3572	2			118940578	chr2	118940519	-
A_23_P255444	1	DAPP1	Homo sapiens dual adaptor of phosphotyrosine and 3-phosphoinositides (DAPP1), mRNA [NM_014395]	100790513	chr4	100790454	+	dual adaptor of phosphotyrosine and 3-phosphoinositides
A_23_P211141	1	DSCAM	Homo sapiens Down syndrome cell adhesion molecule (DSCAM), transcript variant 1, mRNA [NM_001389]	41385020	chr21	41384961	-	Down syndrome cell adhesion molecule
A_23_P145096	2	PLA2G7	Homo sapiens phospholipase A2, group VII (platelet-activating factor acetylhydrolase, plasma) (PLA2G7), mRNA [NM_005084]					phospholipase A2, group VII (platelet-activating factor acetylhydrolase, plasma)
A_23_P155487	2	SLC38A3	Homo sapiens solute carrier family 38, member 3 (SLC38A3), mRNA [NM_006841]	50257651	chr3	50257592	+	solute carrier family 38, member 3
A_33_P3242688	1			31334193	chr6	31334134	-
A_23_P60079	1	ANGPT2	Homo sapiens angiopoietin 2 (ANGPT2), transcript variant 1, mRNA [NM_001147]	6360349	chr8	6360290	-	angiopoietin 2
A_23_P66525	1	HS3ST3A1	Homo sapiens heparan sulfate (glucosamine) 3-O-sulfotransferase 3A1 (HS3ST3A1), mRNA [NM_006042]	13399309	chr17	13399250	-	heparan sulfate (glucosamine) 3-O-sulfotransferase 3A1
A_33_P3322879	2			29238730	chr7	29238671	-
A_33_P3361422	2	CYP27A1	Homo sapiens cytochrome P450, family 27, subfamily A, polypeptide 1 (CYP27A1), nuclear gene encoding mitochondrial protein, mRNA [NM_000784]	219680010	chr2	219679951	+	cytochrome P450, family 27, subfamily A, polypeptide 1
A_33_P3370714	2	PGC	Homo sapiens progastricsin (pepsinogen C) (PGC), transcript variant 2, mRNA [NM_001166424]	41712528	chr6	41712469	-	progastricsin (pepsinogen C)
A_23_P82990	1	OGN	Homo sapiens osteoglycin (OGN), transcript variant 1, mRNA [NM_033014]	95146439	chr9	95146380	-	osteoglycin
A_23_P340376	1	MSTP9	Homo sapiens macrophage stimulating, pseudogene 9 (MSTP9), non-coding RNA [NR_002729]	17082031	chr1	17081972	-	macrophage stimulating, pseudogene 9
A_24_P54174	2	TNFRSF1B	Homo sapiens tumor necrosis factor receptor superfamily, member 1B (TNFRSF1B), mRNA [NM_001066]	12268334	chr1	12268275	+	tumor necrosis factor receptor superfamily, member 1B
A_23_P70448	2	HIST1H1A	Homo sapiens histone cluster 1, H1a (HIST1H1A), mRNA [NM_005325]	26017410	chr6	26017351	-	histone cluster 1, H1a
A_23_P349463	1	CHP2	Homo sapiens calcineurin B homologous protein 2 (CHP2), mRNA [NM_022097]	23770203	chr16	23770144	+	calcineurin B homologous protein 2
A_23_P410224	1	C6orf52	Homo sapiens chromosome 6 open reading frame 52 (C6orf52), transcript variant 1, mRNA [NM_001145020]	10671820	chr6	10671761	-	chromosome 6 open reading frame 52
A_33_P3223849	1	LOC647309	Homo sapiens hypothetical protein LOC647309 (LOC647309), mRNA [NM_001146686]	190573186	chr3	190573127	-	hypothetical protein LOC647309
A_33_P3326382	1	STX1B	Homo sapiens syntaxin 1B (STX1B), mRNA [NM_052874]	31001280	chr16	31001221	-	syntaxin 1B
A_32_P109683	1	PAGE2B	Homo sapiens P antigen family, member 2B (PAGE2B), mRNA [NM_001015038]	55102532	chrX	55102473	+	P antigen family, member 2B
A_24_P191326	1	MYL1	Homo sapiens myosin, light chain 1, alkali; skeletal, fast (MYL1), transcript variant 1f, mRNA [NM_079420]	211159130	chr2	211159071	-	myosin, light chain 1, alkali; skeletal, fast
A_23_P212354	1	CCR2	Homo sapiens chemokine (C-C motif) receptor 2 (CCR2), transcript variant A, mRNA [NM_001123041]	46401975	chr3	46401916	+	chemokine (C-C motif) receptor 2
A_33_P3302741	2		Zinc finger protein 397OS (Zinc finger protein 397 opposite strand)(ZNF-WYM) [Source:UniProtKB/Swiss-Prot;Acc:Q86W11] [ENST00000383091]	32843170	chr18	32843111	-
A_33_P3234809	2	PAX8	Homo sapiens paired box 8 (PAX8), transcript variant PAX8A, mRNA [NM_003466]	113973634	chr2	113973575	-	paired box 8
A_33_P3312985	1		Putative uncharacterized protein C22orf37 [Source:UniProtKB/Swiss-Prot;Acc:Q8N1L1] [ENST00000444596]	18260909	chr22	18260850	+
A_24_P312325	2		Homo sapiens mRNA for hypothetical protein (C8ORF15) [AJ312027]	10980986	chr8	10980927	-
A_33_P3269428	2		Complement C1q tumor necrosis factor-related protein 6 Precursor [Source:UniProtKB/Swiss-Prot;Acc:Q9BXI9] [ENST00000255836]	37578842	chr22	37578783	-
A_33_P3253605	1			14378652	chrY	14378593	-
A_33_P3251347	1		Mitogen-activated protein kinase kinase kinase 7-interacting protein 3 (TAK1-binding protein 3)(NF-kappa-B-activating protein 1) [Source:UniProtKB/Swiss-Prot;Acc:Q8N5C8] [ENST00000378928]	30864110	chrX	30864051	-
A_33_P3235706	2		Zinc finger CCHC domain-containing protein 11 [Source:UniProtKB/Swiss-Prot;Acc:Q5TAX3] [ENST00000355809]	52980792	chr1	52980733	-
A_24_P5750	2	KLK2	Homo sapiens kallikrein-related peptidase 2 (KLK2), transcript variant 1, mRNA [NM_005551]					kallikrein-related peptidase 2
A_24_P74896	2	GPR144	Homo sapiens G protein-coupled receptor 144 (GPR144), mRNA [NM_001161808]	127228689	chr9	127228630	+	G protein-coupled receptor 144
A_33_P3311543	1			67899800	chr15	67899741	+
A_24_P406132	2	MAPK13	Homo sapiens mitogen-activated protein kinase 13 (MAPK13), mRNA [NM_002754]	36107374	chr6	36107315	+	mitogen-activated protein kinase 13
A_23_P502957	1	CDH26	Homo sapiens cadherin-like 26 (CDH26), transcript variant b, mRNA [NM_021810]	58587758	chr20	58587699	+	cadherin-like 26
A_23_P144490	2	DCHS2	Homo sapiens dachsous 2 (Drosophila) (DCHS2), transcript variant 1, mRNA [NM_017639]	155156009	chr4	155155950	-	dachsous 2 (Drosophila)
A_33_P3268507	2	CEACAM1	Homo sapiens carcinoembryonic antigen-related cell adhesion molecule 1 (biliary glycoprotein) (CEACAM1), transcript variant 2, mRNA [NM_001024912]	43025514	chr19	43025455	-	carcinoembryonic antigen-related cell adhesion molecule 1 (biliary glycoprotein)
A_33_P3531206	1	PCOTH	Homo sapiens prostate collagen triple helix (PCOTH), transcript variant 1, mRNA [NM_001014442]	24465669	chr13	24465610	+	prostate collagen triple helix
A_33_P3412767	2	SYDE2	Homo sapiens synapse defective 1, Rho GTPase, homolog 2 (C. elegans) (SYDE2), mRNA [NM_032184]	85623512	chr1	85623453	-	synapse defective 1, Rho GTPase, homolog 2 (C. elegans)
A_33_P3390122	1	GIPC2	Homo sapiens GIPC PDZ domain containing family, member 2 (GIPC2), mRNA [NM_017655]	78603109	chr1	78603050	+	GIPC PDZ domain containing family, member 2
A_24_P40551	1	BEX4	Homo sapiens brain expressed, X-linked 4 (BEX4), mRNA [NM_001127688]	102471341	chrX	102471282	+	brain expressed, X-linked 4
A_24_P50950	1		Coiled-coil domain-containing protein 88B (Brain leucine zipper domain-containing protein)(Hook-related protein 3)(HkRP3) [Source:UniProtKB/Swiss-Prot;Acc:A6NC98] [ENST00000394494]	64117593	chr11	64117534	+
A_33_P3340808	2		Homo sapiens cDNA FLJ39812 fis, clone SPLEN2009733 [AK097131]	78942377	chr17	78942318	-
A_23_P92536	2	CNGA1	Homo sapiens cyclic nucleotide gated channel alpha 1 (CNGA1), transcript variant 2, mRNA [NM_000087]	47938655	chr4	47938596	-	cyclic nucleotide gated channel alpha 1
A_33_P3360412	1	PIGQ	Homo sapiens phosphatidylinositol glycan anchor biosynthesis, class Q (PIGQ), transcript variant 1, mRNA [NM_148920]	624507	chr16	624448	+	phosphatidylinositol glycan anchor biosynthesis, class Q
A_24_P83922	2	SNRPC	Homo sapiens small nuclear ribonucleoprotein polypeptide C (SNRPC), transcript variant 1, mRNA [NM_003093]	75672632	chr5	75672573	+	small nuclear ribonucleoprotein polypeptide C
A_24_P63347	1	PF4V1	Homo sapiens platelet factor 4 variant 1 (PF4V1), mRNA [NM_002620]	74720196	chr4	74720137	+	platelet factor 4 variant 1
A_33_P3367471	1	PLEKHG1	Homo sapiens pleckstrin homology domain containing, family G (with RhoGef domain) member 1 (PLEKHG1), mRNA [NM_001029884]	151054957	chr6	151054898	+	pleckstrin homology domain containing, family G (with RhoGef domain) member 1
A_33_P3311992	1	MAGI2	Homo sapiens membrane associated guanylate kinase, WW and PDZ domain containing 2 (MAGI2), mRNA [NM_012301]	77649134	chr7	77649075	-	membrane associated guanylate kinase, WW and PDZ domain containing 2
A_33_P3321314	1	LOC100293499	PREDICTED: Homo sapiens similar to hCG1737379 (LOC100293499), mRNA [XM_002346046]					similar to hCG1737379
A_33_P3417751	1		Protein CROC-4 (Contingent replication of cDNA 4) [Source:UniProtKB/Swiss-Prot;Acc:Q13536] [ENST00000368244]	156399325	chr1	156399266	-
A_33_P3343605	2			21668494	chr13	21668435	-
A_23_P348253	1	FLJ23834	Homo sapiens hypothetical protein FLJ23834 (FLJ23834), mRNA [NM_152750]	105673451	chr7	105673392	+	hypothetical protein FLJ23834
A_23_P46045	1	RGS5	Homo sapiens regulator of G-protein signaling 5 (RGS5), mRNA [NM_003617]	163112189	chr1	163112130	-	regulator of G-protein signaling 5
A_33_P3267467	2		Transcription factor RFX3 (Regulatory factor X 3) [Source:UniProtKB/Swiss-Prot;Acc:P48380] [ENST00000381985]	3324042	chr9	3323983	-
A_33_P3720195	2	LOC375196	Homo sapiens hypothetical protein LOC375196 (LOC375196), non-coding RNA [NR_028386]	39186523	chr2	39186464	-	hypothetical protein LOC375196
A_33_P3376080	2	OR1J1	Homo sapiens olfactory receptor, family 1, subfamily J, member 1 (OR1J1), mRNA [NM_001004451]	125239326	chr9	125239267	-	olfactory receptor, family 1, subfamily J, member 1
A_24_P416370	1	HOXB4	Homo sapiens homeobox B4 (HOXB4), mRNA [NM_024015]	46653191	chr17	46653132	-	homeobox B4
A_24_P10884	1	GRAP2	Homo sapiens GRB2-related adaptor protein 2 (GRAP2), mRNA [NM_004810]	40362132	chr22	40362073	+	GRB2-related adaptor protein 2
A_23_P45955	1	TEKT2	Homo sapiens tektin 2 (testicular) (TEKT2), mRNA [NM_014466]	36553783	chr1	36553724	+	tektin 2 (testicular)
A_24_P391230	1	CYYR1	Homo sapiens cysteine/tyrosine-rich 1 (CYYR1), mRNA [NM_052954]	27838739	chr21	27838680	-	cysteine/tyrosine-rich 1
A_33_P3223488	1	FRY	Homo sapiens furry homolog (Drosophila) (FRY), mRNA [NM_023037]	32691596	chr13	32691537	+	furry homolog (Drosophila)
A_33_P3318069	1	LOC100129295	PREDICTED: Homo sapiens similar to ribosomal protein L22 (LOC100129295), miscRNA [XR_039567]	185139183	chr1	185139124	-	hypothetical LOC100129295
A_23_P380526	1	DPPA4	Homo sapiens developmental pluripotency associated 4 (DPPA4), mRNA [NM_018189]	109045987	chr3	109045928	-	developmental pluripotency associated 4
A_24_P375227	2
A_33_P3234550	1			184157425	chr3	184157366	+
A_23_P159406	1	SPRR1B	Homo sapiens small proline-rich protein 1B (cornifin) (SPRR1B), mRNA [NM_003125]	153005363	chr1	153005304	+	small proline-rich protein 1B (cornifin)
A_23_P46755	1	GDF2	Homo sapiens growth differentiation factor 2 (GDF2), mRNA [NM_016204]	48413156	chr10	48413097	-	growth differentiation factor 2
[truncated: 3,543 more rows]

## Sheet: Shared (humanized liver+HpSCs)
# Notes : EL1 : Filtered on Flags [Detected] (Translated from humanized liver)
#description: ( Source Experiment : humanized liver
#Source Organism : Homo sapiens
[truncated: 367 more rows]

## Sheet: Shared (humanized liver+AH)
# Notes : EL1 : Filtered on Flags [Detected] (Translated from humanized liver)
[truncated: 1,067 more rows]

[truncated: 1 more sheets: Shared (all)]
