# Supplementary material for: Human hepatic stem cells transplanted into a fulminant hepatic failure Alb-TRECK/SCID mouse model exhibit liver reconstitution and drug metabolism capabilities
Source: Stem Cell Res Ther. 2015 Mar 26;6(1):49. doi: 10.1186/s13287-015-0038-9 (PMC4414454; doi:10.1186/s13287-015-0038-9)
Supplement: Additional file 3: — This file contains a list of drug metabolism related phase I, phase II and phase III genes detected in human HpSCs, human HpSC-derived humanized liver and human adult hepatocytes, referred to as Figure S6C. [file 13287_2015_38_MOESM3_ESM.xlsx]

## Sheet: Phase I
Human HpSCs/15	Humanized liver/27	Human AH/49	Total/53
CYP4B1	CYP26B1	CYP7B1	CYP7B1
CYP27B1	CYP24A1	CYP19A1	CYP19A1
CYP2W1	CYP2S1	CYP3A4	CYP3A4
CYP2S1	CYP27B1	CYP21A2	CYP21A2
CYP20A1	CYP2W1	CYP2F1	CYP2F1
CYP1B1	CYP2S1	CYP8B1	CYP8B1
CYP1B1	CYP20A1	CYP2E1	CYP2E1
CYP51A1	CYP1B1	CYP2B6	CYP2B6
CYP3A7	CYP1B1	CYP4A22	CYP4A22
CYP20A1	CYP51A1	CYP4A11	CYP4A11
CYP2U1	CYP3A7	CYP21A2	CYP21A2
CYP4F3	CYP20A1	CYP2C8	CYP2C8
CYP2R1	CYP2U1	CYP27A1	CYP27A1
CYP4F12	CYP4F3	CYP2C18	CYP2C18
CYP2B6	CYP2R1	CYP11A1	CYP11A1
	CYP4F12	CYP3A7	CYP3A7
	CYP2B6	CYP11B2	CYP11B2
	CYP4F2	CYP4F2	CYP4F2
	CYP4F11	CYP39A1	CYP39A1
	CYP4F11	CYP1A1	CYP1A1
	CYP4A11	CYP19A1	CYP19A1
	CYP3A5	CYP2A7	CYP2A7
	CYP3A5	CYP2A13	CYP2A13
	CYP2D6	CYP1A2	CYP1A2
	CYP2C9	CYP4F22	CYP4F22
	CYP2C19	CYP27B1	CYP27B1
	CYP24A1	CYP2W1	CYP2W1
		CYP2S1	CYP2S1
		CYP20A1	CYP20A1
		CYP1B1	CYP1B1
		CYP1B1	CYP1B1
		CYP51A1	CYP51A1
		CYP3A7	CYP3A7
		CYP20A1	CYP20A1
		CYP2U1	CYP2U1
		CYP4F3	CYP4F3
		CYP2R1	CYP2R1
		CYP4F12	CYP4F12
		CYP2B6	CYP2B6
		CYP4F2	CYP4F2
		CYP4F11	CYP4F11
		CYP4F11	CYP4F11
		CYP4A11	CYP4A11
		CYP3A5	CYP3A5
		CYP3A5	CYP3A5
		CYP2D6	CYP2D6
		CYP2C9	CYP2C9
		CYP2C19	CYP2C19
		CYP24A1	CYP24A1
			CYP26B1
			CYP24A1
			CYP2S1
			CYP4B1

## Sheet: Phase II
Human HpSCs/61	Humanized liver/86	Human AH/96	Total/99
ALDH3A1	ALDH3A1	TAT	ALDH3A1
PLA2G4A	PLA2G4A	PPARA	PLA2G4A
CDCP1	CDCP1	KRTAP19-1	CDCP1
KEAP1	AFP	G6PC	AFP
NFE2	ALB	HNF1A	ALB
NFE2L1	TTR	CEBPE	TTR
NFE2L3	PPARA	ALDH3B2	PPARA
KRT18	KRTAP19-7	ALDH7A1	KRTAP19-7
KRT18	DLK1	SLC1A3	DLK1
KRT19	HNF1A	ASGR2	HNF1A
KRT8	HNF1B	NOTCH1	HNF1B
KRT8	HNF4A	NOTCH2NL	HNF4A
KRTAP19-2	DNM3	NOTCH4	DNM3
KRTAP19-5	ARX	AFP	ARX
KRTAP19-8	ALDH1L1	ALB	ALDH1L1
DLK1	ALDH8A1	TTR	ALDH8A1
CEBPA	TFF2	PPARA	TFF2
CEBPB	TFF3	KRTAP19-7	TFF3
CEBPD	TFF3	DLK1	TFF3
CEBPG	PLA1A	HNF1A	PLA1A
CEBPZ	PLA2G1B	HNF1B	PLA2G1B
DNM3	PLA2G2A	HNF4A	PLA2G2A
ALDH16A1	PLA2G2C	DNM3	PLA2G2C
ALDH18A1	PHGR1	ARX	PHGR1
ALDH1A1	SLC1A2	ALDH1L1	SLC1A2
ALDH1A1	SLC1A7	ALDH8A1	SLC1A7
ALDH1A3	ASGR1	TFF2	ASGR1
ALDH1B1	GDA	TFF3	GDA
ALDH1L2	KEAP1	TFF3	KEAP1
ALDH2	NFE2	PLA1A	NFE2
ALDH3A1	NFE2L1	PLA2G1B	NFE2L1
ALDH3A2	NFE2L3	PLA2G2A	NFE2L3
ALDH3A2	KRT18	PLA2G2C	KRT18
ALDH3B1	KRT18	PHGR1	KRT18
ALDH3B1	KRT19	SLC1A2	KRT19
ALDH3B1	KRT8	SLC1A7	KRT8
ALDH4A1	KRT8	ASGR1	KRT8
ALDH4A1	KRTAP19-2	GDA	KRTAP19-2
ALDH5A1	KRTAP19-5	KEAP1	KRTAP19-5
ALDH6A1	KRTAP19-8	NFE2	KRTAP19-8
ALDH7A1	DLK1	NFE2L1	DLK1
ALDH7A1	CEBPA	NFE2L3	CEBPA
ALDH9A1	CEBPB	KRT18	CEBPB
TFF1	CEBPD	KRT18	CEBPD
TFF3	CEBPG	KRT19	CEBPG
PLA2G12A	CEBPZ	KRT8	CEBPZ
PLA2G12A	DNM3	KRT8	DNM3
PLA2G15	ALDH16A1	KRTAP19-2	ALDH16A1
PLA2G16	ALDH18A1	KRTAP19-5	ALDH18A1
PLA2G4C	ALDH1A1	KRTAP19-8	ALDH1A1
PLA2G6	ALDH1A1	DLK1	ALDH1A1
SLC1A1	ALDH1A3	CEBPA	ALDH1A3
SLC1A5	ALDH1B1	CEBPB	ALDH1B1
NOTCH1	ALDH1L2	CEBPD	ALDH1L2
NOTCH2	ALDH2	CEBPG	ALDH2
NOTCH2	ALDH3A1	CEBPZ	ALDH3A1
NOTCH2NL	ALDH3A2	DNM3	ALDH3A2
NOTCH3	ALDH3A2	ALDH16A1	ALDH3A2
ASPRV1	ALDH3B1	ALDH18A1	ALDH3B1
CDCP1	ALDH3B1	ALDH1A1	ALDH3B1
CDCP2	ALDH3B1	ALDH1A1	ALDH3B1
	ALDH4A1	ALDH1A3	ALDH4A1
	ALDH4A1	ALDH1B1	ALDH4A1
	ALDH5A1	ALDH1L2	ALDH5A1
	ALDH6A1	ALDH2	ALDH6A1
	ALDH7A1	ALDH3A1	ALDH7A1
	ALDH7A1	ALDH3A2	ALDH7A1
	ALDH9A1	ALDH3A2	ALDH9A1
	TFF1	ALDH3B1	TFF1
	TFF3	ALDH3B1	TFF3
	PLA2G12A	ALDH3B1	PLA2G12A
	PLA2G12A	ALDH4A1	PLA2G12A
	PLA2G15	ALDH4A1	PLA2G15
	PLA2G16	ALDH5A1	PLA2G16
	PLA2G4C	ALDH6A1	PLA2G4C
	PLA2G6	ALDH7A1	PLA2G6
	SLC1A1	ALDH7A1	SLC1A1
	SLC1A5	ALDH9A1	SLC1A5
	NOTCH1	TFF1	NOTCH1
	NOTCH2	TFF3	NOTCH2
	NOTCH2	PLA2G12A	NOTCH2
	NOTCH2NL	PLA2G12A	NOTCH2NL
	NOTCH3	PLA2G15	NOTCH3
	ASPRV1	PLA2G16	ASPRV1
	CDCP1	PLA2G4C	CDCP1
	CDCP2	PLA2G6	CDCP2
		SLC1A1	TAT
		SLC1A5	PPARA
		NOTCH1	KRTAP19-1
		NOTCH2	G6PC
		NOTCH2	HNF1A
		NOTCH2NL	CEBPE
		NOTCH3	ALDH3B2
		ASPRV1	ALDH7A1
		CDCP1	SLC1A3
		CDCP2	ASGR2
			NOTCH1
			NOTCH2NL
			NOTCH4

## Sheet: Phase III
Human HpSCs/34	Humanized liver/35	Human AH/48	Total/51
ABCB9	ABCA12	ABCA13	ABCB9
ABCD2	ABCC6	ABCA6	ABCD2
ABCB10	ABCA2	ABCB1	ABCA12
ABCA7	ABCB10	ABCB1	ABCA13
ABCC6	ABCA7	ABCB11	ABCA6
ABCF3	ABCC6	ABCB4	ABCB1
ABCD3	ABCF3	ABCC11	ABCB1
ABCB6	ABCD3	ABCC13	ABCB11
ABCE1	ABCB6	ABCC6P1	ABCB4
ABCA2	ABCE1	ABCC9	ABCC11
ABCF2	ABCA2	ABCC9	ABCC13
ABCC3	ABCF2	ABCD1	ABCC6P1
ABCG2	ABCC3	ABCG5	ABCC9
ABCC2	ABCG2	ABCG8	ABCC9
ABCC6	ABCC2	ABCC6	ABCD1
ABCG1	ABCC6	ABCA2	ABCG5
ABCC10	ABCG1	ABCB10	ABCG8
ABCC4	ABCC10	ABCA7	ABCC6
ABCF1	ABCC4	ABCC6	ABCA2
ABCE1	ABCF1	ABCF3	ABCB10
ABCD1	ABCE1	ABCD3	ABCA7
ABCC3	ABCD1	ABCB6	ABCC6
ABCD3	ABCC3	ABCE1	ABCF3
ABCA9	ABCD3	ABCA2	ABCD3
ABCD4	ABCA9	ABCF2	ABCB6
ABCA1	ABCD4	ABCC3	ABCE1
ABCA5	ABCA1	ABCG2	ABCA2
ABCC5	ABCA5	ABCC2	ABCF2
ABCB7	ABCC5	ABCC6	ABCC3
ABCA3	ABCB7	ABCG1	ABCG2
ABCC10	ABCA3	ABCC10	ABCC2
ABCA1	ABCC10	ABCC4	ABCC6
ABCC5	ABCA1	ABCF1	ABCG1
ABCB10	ABCC5	ABCE1	ABCC10
	ABCB10	ABCD1	ABCC4
		ABCC3	ABCF1
		ABCD3	ABCE1
		ABCA9	ABCD1
		ABCD4	ABCC3
		ABCA1	ABCD3
		ABCA5	ABCA9
		ABCC5	ABCD4
		ABCB7	ABCA1
		ABCA3	ABCA5
		ABCC10	ABCC5
		ABCA1	ABCB7
		ABCC5	ABCA3
		ABCB10	ABCC10
			ABCA1
			ABCC5
			ABCB10
